# Supplementary material for: (2E)-3-[4-(Benz­yloxy)phen­yl]-1-(pyridin-3-yl)prop-2-en-1-one
Source: Acta Crystallogr Sect E Struct Rep Online. 2012 Aug 15;68(Pt 9):o2724. doi: 10.1107/S1600536812034897 (PMC3435737; doi:10.1107/S1600536812034897)
Supplement: Supplementary file 2 [file e-68-o2724-Isup2.hkl]

# 
# h,k,l, Fc-squared, Fo-squared, sigma(Fo-squared) and status flag 
# 
data_I
_shelx_title ' mo_bks149_0m in P21/c (100K)' 
_shelx_refln_list_code          4 
_shelx_F_calc_maximum      190.26 
_exptl_crystal_F_000       664.00 
_reflns_d_resolution_high  0.7102 
 
loop_ 
 _symmetry_equiv_pos_as_xyz 
 'x, y, z' 
 '-x, y+1/2, -z+1/2' 
 '-x, -y, -z' 
 'x, -y-1/2, z-1/2' 
 
_cell_length_a     5.9845 
_cell_length_b    38.1870 
_cell_length_c     8.5412 
_cell_angle_alpha  90.000 
_cell_angle_beta  123.372 
_cell_angle_gamma  90.000 
 
_shelx_F_squared_multiplier     1.000 
 
loop_ 
 _refln_index_h 
 _refln_index_k 
 _refln_index_l 
 _refln_F_squared_calc 
 _refln_F_squared_meas 
 _refln_F_squared_sigma 
 _refln_observed_status 
   1   0   0     5503.30     5415.37     85.28 o 
   2   0   0      685.91      692.04     11.44 o 
   3   0   0      242.31      263.67      5.09 o 
   4   0   0       25.95       18.73      9.32 o 
   5   0   0        0.59        1.49      1.84 o 
   6   0   0        0.60        0.34      2.29 o 
   7   0   0        4.85        3.78      3.06 o 
   1   1   0      849.48      824.54      9.47 o 
   2   1   0     1080.17     1045.47     19.30 o 
   3   1   0       55.62       66.30      1.30 o 
   4   1   0       13.14       14.92      1.74 o 
   5   1   0        3.47        2.53      1.64 o 
   6   1   0        2.97        2.35      1.70 o 
   7   1   0       11.95       14.25      2.97 o 
   1   2   0      378.84      392.71      4.25 o 
   2   2   0      242.25      251.60      3.05 o 
   3   2   0       63.35       57.79      1.27 o 
   4   2   0       25.13       26.56      1.23 o 
   5   2   0        6.48        9.89      1.93 o 
   6   2   0        7.94        6.54      2.10 o 
   7   2   0       26.48       27.10      3.76 o 
   1   3   0      203.00      204.85      2.38 o 
   2   3   0       58.43       47.75      0.90 o 
   3   3   0       39.26       57.90      1.27 o 
   4   3   0       26.04       27.49      1.60 o 
   5   3   0       26.26       24.69      2.71 o 
   6   3   0       12.81       11.97      2.37 o 
   7   3   0       14.91       17.12      3.05 o 
   0   4   0     2318.71     2200.19     35.73 o 
   1   4   0     1146.80     1129.72     11.63 o 
   2   4   0      278.45      295.11      3.18 o 
   3   4   0      737.73      746.41      7.56 o 
   4   4   0        2.78        1.21      0.66 o 
   5   4   0        0.50        1.01      1.27 o 
   6   4   0        4.82        6.56      2.05 o 
   7   4   0       23.74       17.60      3.05 o 
   1   5   0     7078.13     6829.47     69.66 o 
   2   5   0      310.15      326.07      3.91 o 
   3   5   0      278.74      320.45      3.65 o 
   4   5   0        1.69        3.37      0.76 o 
   5   5   0        0.23        1.78      1.39 o 
   6   5   0        0.12        1.22      1.62 o 
   7   5   0        0.00        1.89      2.02 o 
   0   6   0      891.93      860.14     11.36 o 
   1   6   0      601.78      621.21      6.61 o 
   2   6   0        0.01        1.23      0.34 o 
   3   6   0        1.87        0.83      0.30 o 
   4   6   0      179.07      181.75      3.49 o 
   5   6   0        4.80        6.10      1.76 o 
   6   6   0        2.05        1.82      3.43 o 
   1   7   0      442.44      492.88      4.84 o 
   2   7   0       33.58       33.37      1.03 o 
   3   7   0        6.98       11.95      0.72 o 
   4   7   0        7.50       13.81      1.22 o 
   5   7   0       78.92       85.79      5.64 o 
   6   7   0       20.64       19.25      3.21 o 
   0   8   0       32.74       36.47      0.87 o 
   1   8   0       82.80       79.95      1.61 o 
   2   8   0      175.54      175.10      2.94 o 
   3   8   0      119.00      123.38      2.08 o 
   4   8   0      384.14      395.42      6.09 o 
   5   8   0       22.68       25.01      3.40 o 
   6   8   0       11.91       12.33      6.13 o 
   1   9   0      121.23      129.08      1.99 o 
   2   9   0      157.85      151.13      2.15 o 
   3   9   0      123.40      121.78      2.50 o 
   4   9   0       77.24       86.14      2.39 o 
   5   9   0       27.31       24.76      2.10 o 
   6   9   0       14.95       17.17      2.82 o 
   0  10   0      102.13      104.41      1.85 o 
   1  10   0      249.32      237.47      3.04 o 
   2  10   0      111.22      108.50      1.70 o 
   3  10   0      119.45      138.28      3.69 o 
   4  10   0        4.45        3.65      0.90 o 
   5  10   0        1.90        2.26      1.12 o 
   6  10   0        2.54       -0.23      1.69 o 
   1  11   0        4.37        1.56      0.41 o 
   2  11   0       69.46       72.73      1.67 o 
   3  11   0      794.70      840.19     10.85 o 
   4  11   0        0.06        0.79      0.74 o 
   5  11   0        2.90        1.56      0.94 o 
   6  11   0        7.21        5.55      2.09 o 
   0  12   0     2124.04     2056.15     26.96 o 
   1  12   0      232.38      237.68      3.15 o 
   2  12   0      721.06      770.07      7.65 o 
   3  12   0       43.74       43.37      1.56 o 
   4  12   0       27.28       31.98      1.74 o 
   5  12   0       15.97       16.81      1.55 o 
   6  12   0        1.34        3.12      1.89 o 
   1  13   0       14.31       13.17      0.57 o 
   2  13   0      944.78      990.18     10.72 o 
   3  13   0        4.18        4.40      0.77 o 
   4  13   0       39.66       40.11      2.47 o 
   5  13   0       33.40       33.60      2.01 o 
   6  13   0        0.92        2.06      1.76 o 
   0  14   0      337.45      356.67      5.30 o 
   1  14   0       23.02       24.61      0.75 o 
   2  14   0      131.65      138.25      2.12 o 
   3  14   0      128.09      124.32      2.70 o 
   4  14   0       14.14       20.29      1.48 o 
   5  14   0        0.91        0.20      0.90 o 
   6  14   0        4.99        5.50      2.18 o 
   1  15   0      248.55      238.81      3.65 o 
   2  15   0       26.08       25.29      0.84 o 
   3  15   0      383.03      395.47      5.96 o 
   4  15   0       67.71       62.21      2.16 o 
   5  15   0        2.67        2.10      1.14 o 
   6  15   0        0.72        0.37      1.76 o 
   0  16   0     1014.76     1043.58     17.32 o 
   1  16   0        0.07        1.13      0.30 o 
   2  16   0       94.57      104.28      1.79 o 
   3  16   0       22.44       22.98      1.48 o 
   4  16   0        1.84        3.33      0.96 o 
   5  16   0        0.11       -0.84      0.87 o 
   6  16   0        0.02       -1.21      1.61 o 
   1  17   0     1503.23     1580.74     13.93 o 
   2  17   0      156.94      172.33      2.58 o 
   3  17   0       29.43       22.70      1.39 o 
   4  17   0       47.66       47.35      2.43 o 
   5  17   0        5.40        3.85      1.55 o 
   6  17   0        0.00       -0.15      1.63 o 
   0  18   0       42.82       48.69      1.43 o 
   1  18   0      246.93      260.34      3.04 o 
   2  18   0       78.23       77.99      1.31 o 
   3  18   0        0.09        1.43      0.70 o 
   4  18   0       38.61       38.38      2.04 o 
   5  18   0        0.50       -0.91      0.91 o 
   6  18   0        0.50       -1.52      2.08 o 
   1  19   0      123.73      121.75      1.92 o 
   2  19   0      165.65      194.14      2.82 o 
   3  19   0      151.02      140.02      3.05 o 
   4  19   0        1.05        0.17      0.87 o 
   5  19   0        0.34       -0.93      0.93 o 
   6  19   0        9.11        6.98      2.20 o 
   0  20   0      233.45      231.23      3.97 o 
   1  20   0      176.41      168.63      2.76 o 
   2  20   0      469.13      502.45      5.41 o 
   3  20   0        9.34       12.21      1.15 o 
   4  20   0       11.42       10.23      1.27 o 
   5  20   0        0.35        1.33      1.07 o 
   6  20   0        0.54       -0.79      1.74 o 
   1  21   0       47.47       59.97      1.49 o 
   2  21   0      138.38      139.33      2.16 o 
   3  21   0        7.12        6.36      0.99 o 
   4  21   0       20.02       21.13      1.65 o 
   5  21   0       42.02       41.90      2.41 o 
   6  21   0       21.31       17.63      2.83 o 
   0  22   0      317.78      339.52      5.48 o 
   1  22   0      483.18      496.55      5.72 o 
   2  22   0        7.14        5.79      0.59 o 
   3  22   0       43.35       41.74      1.81 o 
   4  22   0       34.44       43.33      2.25 o 
   5  22   0       16.88       18.44      1.76 o 
   6  22   0       10.64       10.88      2.53 o 
   1  23   0        0.40        2.43      0.46 o 
   2  23   0       48.91       56.46      1.45 o 
   3  23   0      197.06      208.51      4.04 o 
   4  23   0       87.94       94.50      4.02 o 
   5  23   0       45.95       55.10      2.77 o 
   6  23   0        1.99        1.47      1.94 o 
   0  24   0        1.47        1.60      0.46 o 
   1  24   0      300.95      344.79      3.73 o 
   2  24   0      194.96      201.62      3.38 o 
   3  24   0      448.04      438.96      6.77 o 
   4  24   0       85.95      102.53      3.03 o 
   5  24   0        0.00        2.58      1.19 o 
   6  24   0        0.32       -0.32      1.55 o 
   1  25   0      161.46      157.99      2.14 o 
   2  25   0       47.40       42.02      4.16 o 
   3  25   0       15.19       16.42      1.70 o 
   4  25   0      167.42      161.34      3.82 o 
   5  25   0        0.37       -0.26      1.14 o 
   6  25   0        4.01        2.56      1.66 o 
   0  26   0      328.05      314.27      5.37 o 
   1  26   0      367.51      379.36      4.09 o 
   2  26   0       55.34       49.99      3.42 o 
   3  26   0        1.84        2.46      0.93 o 
   4  26   0        4.20        8.76      1.35 o 
   5  26   0       14.63       13.10      1.64 o 
   6  26   0       11.99       13.10      1.87 o 
   1  27   0       70.11       76.36      1.92 o 
   2  27   0       60.96       64.11      2.30 o 
   3  27   0        0.81       -0.41      1.26 o 
   4  27   0       48.22       51.73      2.44 o 
   5  27   0        2.15        4.64      1.29 o 
   6  27   0       30.61       30.72      2.82 o 
   0  28   0       27.44       25.93      1.52 o 
   1  28   0      488.00      487.04      5.53 o 
   2  28   0       25.71       29.86      1.48 o 
   3  28   0       32.64       32.03      1.85 o 
   4  28   0       34.53       31.63      2.07 o 
   5  28   0        4.56        5.08      1.35 o 
   6  28   0       18.01       18.75      2.09 o 
   1  29   0     1986.91     1923.18     18.61 o 
   2  29   0       28.19       30.60      1.43 o 
   3  29   0        7.74        7.44      1.17 o 
   4  29   0        7.92       10.71      1.42 o 
   5  29   0        0.33        0.07      1.18 o 
   0  30   0       32.21       37.63      2.27 o 
   1  30   0     1079.11     1055.11     10.79 o 
   2  30   0       11.72       12.85      1.08 o 
   3  30   0        2.60        3.71      0.87 o 
   4  30   0        8.42        8.22      1.48 o 
   5  30   0        0.01        0.26      1.21 o 
   1  31   0      407.66      412.06      4.96 o 
   2  31   0       72.16       72.82      1.99 o 
   3  31   0        0.50        0.22      0.74 o 
   4  31   0        0.16       -0.20      0.96 o 
   5  31   0        2.54        5.30      1.45 o 
   0  32   0       35.06       36.81      2.01 o 
   1  32   0       86.17       85.67      2.24 o 
   2  32   0        2.34        3.58      0.82 o 
   3  32   0        3.69        3.91      0.91 o 
   4  32   0        5.88        6.12      1.68 o 
   5  32   0        9.18        7.00      1.85 o 
   1  33   0       19.75       20.59      1.36 o 
   2  33   0        2.49        2.44      0.94 o 
   3  33   0       17.88       14.62      1.97 o 
   4  33   0        4.07        2.35      1.34 o 
   5  33   0        0.29        2.56      1.95 o 
   0  34   0      730.05      701.93     13.52 o 
   1  34   0      180.66      173.22      3.48 o 
   2  34   0       40.53       37.52      3.02 o 
   3  34   0        4.21        2.93      1.45 o 
   4  34   0        1.04        0.22      1.57 o 
   5  34   0        8.54        7.11      2.29 o 
   1  35   0        1.76        1.67      0.82 o 
   2  35   0        7.39        8.21      1.69 o 
   3  35   0        1.95        2.14      1.54 o 
   4  35   0       14.61       15.72      2.50 o 
   5  35   0        3.27        6.76      2.25 o 
   0  36   0      652.52      635.85     19.24 o 
   1  36   0       55.47       48.49      1.91 o 
   2  36   0       48.41       42.03      3.19 o 
   3  36   0       21.65       17.66      2.41 o 
   4  36   0        0.68        3.94      1.94 o 
   5  36   0        6.45        3.32      2.06 o 
   1  37   0       73.35       67.26      2.24 o 
   2  37   0        6.30        5.98      1.69 o 
   3  37   0       14.26       14.83      2.47 o 
   4  37   0        1.75        1.08      1.77 o 
   5  37   0        1.18        0.06      1.96 o 
   0  38   0       48.74       45.56      2.84 o 
   1  38   0        0.01        0.39      0.87 o 
   2  38   0       19.80       17.43      4.52 o 
   3  38   0       25.78       26.27      3.72 o 
   4  38   0        0.10       -0.56      1.64 o 
   1  39   0       19.62       16.28      1.67 o 
   2  39   0        1.39        0.67      1.44 o 
   3  39   0        6.45        5.64      4.66 o 
   4  39   0       12.16       13.99      2.59 o 
   0  40   0       30.70       38.13      2.89 o 
   1  40   0        8.24       10.65      1.91 o 
   2  40   0        1.86        2.68      1.66 o 
   3  40   0        5.48        6.40      1.97 o 
   4  40   0        5.07        4.11      2.40 o 
   1  41   0       19.00       18.58      2.37 o 
   2  41   0        9.87        8.33      1.91 o 
   3  41   0        0.00        2.94      1.75 o 
   4  41   0       16.40       24.69      3.12 o 
   0  42   0       14.03       17.87      2.25 o 
   1  42   0       19.10       18.57      2.39 o 
   2  42   0        2.05        1.54      1.54 o 
   3  42   0       11.16       12.01      2.48 o 
   4  42   0        3.49        3.65      2.03 o 
   1  43   0        9.04       11.59      2.18 o 
   2  43   0       19.40       18.02      2.62 o 
   3  43   0        5.97        7.25      2.16 o 
   4  43   0       13.75       11.76      2.95 o 
   0  44   0        0.18        1.58      1.39 o 
   1  44   0        4.76        7.50      2.02 o 
   2  44   0        1.25        0.26      1.73 o 
   3  44   0        0.08       -1.20      1.63 o 
   4  44   0        0.12        1.32      2.65 o 
   1  45   0       37.30       44.98      4.45 o 
   2  45   0        1.56        1.19      1.69 o 
   3  45   0        5.26        6.65      2.19 o 
   0  46   0        8.34       11.18      2.15 o 
   1  46   0        7.88        9.76      2.16 o 
   2  46   0        6.76        5.32      1.97 o 
   3  46   0        4.23        5.24      2.11 o 
   1  47   0        3.50        4.38      1.94 o 
   2  47   0        4.08        2.06      2.14 o 
   3  47   0        6.25        5.53      2.19 o 
   0  48   0       90.97       87.57      5.12 o 
   1  48   0       11.22       10.89      2.42 o 
   2  48   0        2.93        2.04      1.94 o 
   3  48   0        0.00       -0.52      1.82 o 
   1  49   0       11.72       12.52      2.43 o 
   2  49   0        2.20        1.05      1.84 o 
   1  50   0       35.80       35.06      3.50 o 
   2  50   0        0.67        1.31      1.96 o 
   1  51   0        0.85        0.11      1.91 o 
   2  51   0        0.00       -1.90      1.96 o 
   1  52   0        2.43        3.79      2.17 o 
   1  53   0        4.23        3.28      4.14 o 
  -7   1   1        0.11        2.04      1.96 o 
  -6   1   1        1.01        0.85      2.60 o 
  -5   1   1       24.92       28.66      2.74 o 
  -4   1   1        8.81        8.90      0.75 o 
  -3   1   1      351.00      352.34      3.87 o 
  -2   1   1      731.89      728.89      8.46 o 
  -1   1   1      945.10      876.81     10.17 o 
   0   1   1       22.01       14.91      0.52 o 
   1   1   1     1501.07     1457.31     13.68 o 
   2   1   1       29.78       28.50      1.08 o 
   3   1   1       65.23       61.76      1.52 o 
   4   1   1        0.16        0.21      0.88 o 
   5   1   1        1.84        3.26      1.60 o 
   6   1   1        0.23        3.40      1.99 o 
  -7   2   1        0.15        0.76      1.80 o 
  -6   2   1        2.26        3.67      1.91 o 
  -5   2   1        2.90        1.63      1.34 o 
  -4   2   1        0.80        1.08      0.36 o 
  -3   2   1      268.69      250.31      3.13 o 
  -2   2   1       90.10      101.15      1.83 o 
  -1   2   1     8454.23     8189.22     82.87 o 
   0   2   1     1347.13     1244.11     14.23 o 
   1   2   1    36198.39    33809.85    440.54 o 
   2   2   1      553.24      617.19      6.30 o 
   3   2   1      118.30      113.04      1.97 o 
   4   2   1        5.85        3.99      1.09 o 
   5   2   1       11.41       10.03      2.07 o 
   6   2   1        1.96        0.48      1.75 o 
  -7   3   1        0.00        0.15      1.72 o 
  -6   3   1       66.66       68.69      4.74 o 
  -5   3   1       20.58       27.08      2.70 o 
  -4   3   1        2.88        2.85      0.48 o 
  -3   3   1      170.11      154.75      2.41 o 
  -2   3   1        0.04       -0.17      0.28 o 
  -1   3   1     2549.64     2562.12     28.96 o 
   0   3   1      653.28      633.10     10.45 o 
   1   3   1     5339.13     5184.31     52.12 o 
   2   3   1      294.44      282.10      7.18 o 
   3   3   1        3.68        4.04      0.58 o 
   4   3   1        0.14        1.18      0.91 o 
   5   3   1       31.15       31.83      3.20 o 
   6   3   1        9.33        8.48      2.37 o 
  -7   4   1        3.93        6.83      2.19 o 
  -6   4   1       59.76       66.34      4.34 o 
  -5   4   1      196.16      181.48      6.48 o 
  -4   4   1        7.01        8.08      0.74 o 
  -3   4   1       14.56       16.96      1.26 o 
  -2   4   1      143.67      138.12      3.00 o 
  -1   4   1     8751.71     8354.14     71.34 o 
   0   4   1     2348.24     2202.72     35.46 o 
   1   4   1     5309.64     5317.01     53.26 o 
   2   4   1      420.51      408.68      5.32 o 
   3   4   1        5.79        6.29      0.67 o 
   4   4   1       39.42       35.69      1.72 o 
   5   4   1       33.81       30.85      3.19 o 
   6   4   1       18.34       16.04      2.87 o 
  -7   5   1        4.50        7.89      2.34 o 
  -6   5   1      124.85      123.17      5.31 o 
  -5   5   1       17.70       19.74      2.41 o 
  -4   5   1       11.12       14.35      1.27 o 
  -3   5   1     1402.86     1489.15     15.72 o 
  -2   5   1      362.03      352.97      4.06 o 
  -1   5   1      776.45      774.70      6.80 o 
   0   5   1      441.43      403.64     11.68 o 
   1   5   1      644.31      603.97      6.48 o 
   2   5   1      106.21       99.13      1.69 o 
   3   5   1      145.84      143.80      2.28 o 
   4   5   1        0.51        1.53      0.80 o 
   5   5   1        3.17        0.23      1.45 o 
   6   5   1       51.09       55.08      4.60 o 
  -7   6   1        1.26        4.31      2.02 o 
  -6   6   1      151.09      147.99      6.17 o 
  -5   6   1       23.69       32.18      2.15 o 
  -4   6   1      163.60      158.34      3.49 o 
  -3   6   1      502.03      521.16      6.05 o 
  -2   6   1        5.81        6.18      0.52 o 
  -1   6   1     4430.64     4339.44     39.93 o 
   0   6   1     5775.04     5416.91     83.57 o 
   1   6   1       35.38       39.55      0.86 o 
   2   6   1      539.57      594.46      6.10 o 
   3   6   1      146.03      146.87      2.75 o 
   4   6   1        0.67        3.55      0.92 o 
   5   6   1       30.50       33.52      3.31 o 
   6   6   1       14.79       17.02      2.87 o 
  -7   7   1        0.03        1.68      1.92 o 
  -6   7   1       56.61       62.08      3.91 o 
  -5   7   1        2.20        1.32      1.29 o 
  -4   7   1      161.31      176.84      3.37 o 
  -3   7   1        0.20        0.80      0.48 o 
  -2   7   1       31.16       29.59      1.64 o 
  -1   7   1       14.44       13.93      0.44 o 
   0   7   1      242.26      241.08      2.57 o 
   1   7   1      838.62      835.53      8.79 o 
   2   7   1      217.66      196.91      2.45 o 
   3   7   1        4.73        4.17      0.63 o 
   4   7   1      262.79      259.23      4.67 o 
   5   7   1        8.54        4.85      1.96 o 
   6   7   1        1.08       -0.40      2.74 o 
  -7   8   1        1.90        2.71      1.85 o 
  -6   8   1        2.26       10.07      2.22 o 
  -5   8   1        0.01        1.51      0.91 o 
  -4   8   1       23.68       29.86      1.53 o 
  -3   8   1      495.71      519.52      7.01 o 
  -2   8   1      166.67      160.94      3.02 o 
  -1   8   1     7265.08     7022.57     71.54 o 
   0   8   1     3668.61     3671.43     33.66 o 
   1   8   1        0.01       -0.22      0.22 o 
   2   8   1       81.46       84.13      1.36 o 
   3   8   1       92.53      104.13      2.10 o 
   4   8   1        1.01        3.96      0.94 o 
   5   8   1        3.28        1.63      1.70 o 
   6   8   1        0.35        0.33      1.69 o 
  -7   9   1        0.13        0.11      1.72 o 
  -6   9   1       89.94       92.81      4.71 o 
  -5   9   1      157.67      150.73      3.43 o 
  -4   9   1      338.96      332.30      5.32 o 
  -3   9   1        1.64        2.45      0.57 o 
  -2   9   1       16.06       19.74      1.54 o 
  -1   9   1     2292.34     2353.19     23.93 o 
   0   9   1      302.58      317.23      3.04 o 
   2   9   1      613.77      648.47      7.42 o 
   3   9   1       19.86       17.12      1.00 o 
   4   9   1      135.32      141.77      3.26 o 
   5   9   1       27.51       21.87      2.81 o 
   6   9   1       18.80       16.32      2.87 o 
  -7  10   1        0.43        1.99      1.99 o 
  -6  10   1       24.39       28.39      4.62 o 
  -5  10   1       97.09      100.16      2.75 o 
  -4  10   1       10.24       12.67      1.12 o 
  -3  10   1      209.15      218.92      3.63 o 
  -2  10   1      153.85      160.61      2.74 o 
  -1  10   1      567.29      572.76      5.63 o 
   0  10   1        3.84        5.64      0.30 o 
   1  10   1      570.83      541.32      7.80 o 
   2  10   1       31.96       30.15      1.02 o 
   3  10   1      369.41      378.88      5.00 o 
   4  10   1        7.63       11.17      1.21 o 
   5  10   1        0.13        1.19      1.55 o 
   6  10   1        3.92        2.29      2.00 o 
  -7  11   1        0.08       -0.56      1.64 o 
  -6  11   1       44.30       44.61      3.80 o 
  -5  11   1       52.29       49.50      2.12 o 
  -4  11   1      304.89      295.11      4.91 o 
  -3  11   1      276.38      307.09      4.69 o 
  -2  11   1      441.34      457.45      5.24 o 
  -1  11   1      123.34      114.36      2.31 o 
   0  11   1      958.94      954.24      7.89 o 
   1  11   1      642.44      601.93      7.45 o 
   2  11   1      406.63      411.89      5.07 o 
   3  11   1       81.48       78.89      2.20 o 
   4  11   1       17.32       18.06      1.43 o 
   5  11   1       41.92       41.04      3.60 o 
   6  11   1       10.77       13.90      2.82 o 
  -7  12   1        2.92        5.88      2.13 o 
  -6  12   1       11.05        8.10      2.01 o 
  -5  12   1        1.70        3.23      1.08 o 
  -4  12   1      107.32      114.75      2.75 o 
  -3  12   1      175.74      178.62      4.23 o 
  -2  12   1      897.88      892.75     10.68 o 
  -1  12   1       38.81       47.68      0.87 o 
   0  12   1       68.89       70.39      0.94 o 
   1  12   1       69.44       70.28      1.87 o 
   2  12   1      376.99      359.78      4.56 o 
   3  12   1        2.02        2.75      0.79 o 
   4  12   1        0.31       -0.39      0.80 o 
   5  12   1        3.54        3.98      1.45 o 
   6  12   1        0.09       -0.15      1.73 o 
  -7  13   1        0.45       -1.64      1.64 o 
  -6  13   1        3.31        3.88      1.79 o 
  -5  13   1       24.34       20.72      1.57 o 
  -4  13   1       27.33       30.03      1.65 o 
  -3  13   1      147.69      143.22      2.80 o 
  -2  13   1     4137.46     4361.55     43.81 o 
  -1  13   1     3465.94     3367.11     31.09 o 
   0  13   1      792.87      798.62      6.71 o 
   1  13   1        0.02        0.17      0.39 o 
   2  13   1      572.18      564.73      6.65 o 
   3  13   1       44.62       42.63      1.74 o 
   4  13   1       19.69       20.10      1.56 o 
   5  13   1        0.30       -0.71      1.87 o 
   6  13   1        3.49        3.67      2.02 o 
  -7  14   1        0.70       -1.52      1.73 o 
  -6  14   1        1.13        1.77      1.57 o 
  -5  14   1        3.59        3.80      0.99 o 
  -4  14   1      114.91      104.15      2.62 o 
  -3  14   1      257.98      238.30      3.98 o 
  -2  14   1      578.11      630.07      6.90 o 
  -1  14   1       14.54       22.87      0.65 o 
   0  14   1       58.95       73.52      1.03 o 
   1  14   1       20.03       18.80      0.72 o 
   2  14   1        1.34        1.85      0.49 o 
   3  14   1      133.37      134.20      4.50 o 
   4  14   1        0.59       -0.03      1.15 o 
   5  14   1        7.98        9.78      1.95 o 
   6  14   1        0.15        1.03      1.95 o 
  -7  15   1        1.37        1.80      1.84 o 
  -6  15   1        2.65        2.19      1.69 o 
  -5  15   1        2.08        3.21      0.98 o 
  -4  15   1       28.03       28.71      1.63 o 
  -3  15   1        0.67        2.92      0.64 o 
  -2  15   1      221.18      250.82      3.13 o 
  -1  15   1     2432.31     2579.22     23.96 o 
   0  15   1        0.00        0.11      0.19 o 
   1  15   1        6.78        4.81      0.49 o 
   2  15   1      359.43      375.01      6.05 o 
   3  15   1      106.16      112.21      3.09 o 
   4  15   1        1.26        1.03      0.88 o 
   5  15   1        0.21        0.04      1.21 o 
   6  15   1        0.27       -2.31      3.07 o 
  -7  16   1        0.93       -1.91      2.19 o 
  -6  16   1        0.01       -0.32      1.54 o 
  -5  16   1       47.77       48.91      2.14 o 
  -4  16   1       57.85       53.00      1.93 o 
  -3  16   1       26.40       30.68      1.41 o 
  -2  16   1      554.65      567.34      6.35 o 
  -1  16   1      927.82      973.81      9.46 o 
   0  16   1       78.96       90.80      1.50 o 
   1  16   1       40.38       40.57      1.23 o 
   2  16   1        6.78       11.86      0.66 o 
   3  16   1       18.60       20.73      1.45 o 
   4  16   1        2.82        4.24      1.08 o 
   5  16   1        1.24        0.94      1.05 o 
   6  16   1        0.45       -1.63      1.63 o 
  -7  17   1        2.18        1.47      1.99 o 
  -6  17   1        6.11        6.23      2.02 o 
  -5  17   1       10.09       12.20      1.36 o 
  -4  17   1        1.76        2.58      0.82 o 
  -3  17   1       49.24       56.85      1.75 o 
  -2  17   1        0.15        0.19      0.27 o 
  -1  17   1      417.74      492.30      5.13 o 
   0  17   1       48.87       52.04      1.69 o 
   1  17   1      301.90      334.92      3.75 o 
   2  17   1        2.43        1.99      0.44 o 
   3  17   1        1.56        2.36      0.91 o 
   4  17   1        1.53        0.68      0.87 o 
   5  17   1       13.95       15.93      1.70 o 
   6  17   1        0.29        1.47      1.94 o 
  -6  18   1        0.35        1.19      1.69 o 
  -5  18   1       16.00       18.71      1.61 o 
  -4  18   1      107.82      108.62      2.79 o 
  -3  18   1        1.45        0.64      0.61 o 
  -2  18   1        2.15        2.87      0.40 o 
  -1  18   1     2714.85     2827.68     33.18 o 
   0  18   1     2626.47     2721.82     25.30 o 
   1  18   1     2219.59     2259.44     21.30 o 
   2  18   1       15.52       18.56      0.82 o 
   3  18   1       74.64       77.09      2.34 o 
   4  18   1        3.79        3.73      1.20 o 
   5  18   1        8.16       11.29      1.55 o 
   6  18   1        3.15        5.72      2.31 o 
  -6  19   1        7.13        5.96      1.66 o 
  -5  19   1       51.25       50.63      2.38 o 
  -4  19   1        9.05        7.53      1.42 o 
  -3  19   1       10.06        8.61      0.91 o 
  -2  19   1      201.95      217.26      2.95 o 
  -1  19   1       13.70       15.49      0.76 o 
   0  19   1      102.44      122.02      2.50 o 
   1  19   1      130.22      134.90      2.26 o 
   2  19   1      282.69      283.51      3.51 o 
   3  19   1       61.80       61.61      2.15 o 
   4  19   1        5.28        2.07      1.01 o 
   5  19   1        0.00        1.69      1.16 o 
   6  19   1        6.93        6.20      2.22 o 
  -6  20   1        1.05        1.92      1.18 o 
  -5  20   1       82.46       85.50      3.80 o 
  -4  20   1        0.00        0.13      0.81 o 
  -3  20   1        1.41        1.17      0.63 o 
  -2  20   1      119.61      110.64      2.62 o 
  -1  20   1       59.39       61.74      1.22 o 
   0  20   1       94.89       96.44      1.56 o 
   1  20   1       30.96       33.22      0.96 o 
   2  20   1       35.31       38.13      1.12 o 
   3  20   1       22.39       24.17      1.63 o 
   4  20   1        3.32        3.82      1.14 o 
   5  20   1       19.00       22.15      1.94 o 
   6  20   1        5.07        4.82      2.33 o 
  -6  21   1        0.06       -0.68      1.10 o 
  -5  21   1        5.35        6.54      1.20 o 
  -4  21   1      105.96      102.20      2.81 o 
  -3  21   1       39.16       42.71      1.88 o 
  -2  21   1     1286.99     1312.95     13.99 o 
  -1  21   1        0.30        0.32      0.34 o 
   0  21   1        7.09        8.66      0.57 o 
   1  21   1        2.55        0.92      0.40 o 
   2  21   1      131.30      135.99      2.28 o 
   3  21   1      124.98      136.27      3.27 o 
   4  21   1       13.75       12.66      1.48 o 
   5  21   1        0.54        2.19      1.23 o 
   6  21   1        0.34        3.36      2.17 o 
  -6  22   1       11.30       12.01      1.66 o 
  -5  22   1        1.48        5.38      1.24 o 
  -4  22   1        5.45        6.90      1.16 o 
  -3  22   1       20.84       21.67      1.38 o 
  -2  22   1      140.44      163.81      2.46 o 
  -1  22   1        3.74        2.82      0.45 o 
   0  22   1       70.29       86.67      1.51 o 
   1  22   1      117.51      116.56      1.88 o 
   2  22   1       31.71       33.95      1.39 o 
   3  22   1      382.71      405.25      6.49 o 
   4  22   1        9.20       11.13      1.47 o 
   5  22   1        7.48       13.44      1.71 o 
   6  22   1        2.00        1.45      2.11 o 
  -6  23   1        3.22        2.87      1.98 o 
  -5  23   1      154.53      145.10      5.08 o 
  -4  23   1       24.44       21.37      1.58 o 
  -3  23   1       12.95       14.13      1.21 o 
  -2  23   1        4.02        6.23      0.60 o 
  -1  23   1       22.57       18.83      0.82 o 
   0  23   1       11.22       11.88      0.67 o 
   1  23   1        1.54        1.90      0.30 o 
   2  23   1       13.82       14.76      2.20 o 
   3  23   1        9.63       11.01      1.30 o 
   4  23   1        8.57        9.07      1.40 o 
   5  23   1       46.74       51.87      2.87 o 
  -6  24   1        3.38        3.81      1.35 o 
  -5  24   1       62.99       73.99      3.33 o 
  -4  24   1      133.82      115.55      3.05 o 
  -3  24   1       53.95       58.29      1.96 o 
  -2  24   1        2.74        3.15      0.52 o 
  -1  24   1       30.82       27.13      0.97 o 
   0  24   1      156.27      145.22      2.39 o 
   1  24   1       19.47       24.59      0.95 o 
   2  24   1        3.79        3.86      0.80 o 
   3  24   1        3.46        4.30      1.08 o 
   4  24   1        2.13        3.68      1.14 o 
   5  24   1        3.12        7.57      1.64 o 
  -6  25   1       24.04       23.86      2.15 o 
  -5  25   1      143.62      132.69      4.22 o 
  -4  25   1        3.67        5.79      1.13 o 
  -3  25   1       26.58       30.39      1.49 o 
  -2  25   1        1.23        0.40      0.39 o 
  -1  25   1      125.70      129.83      2.04 o 
   0  25   1        0.52        1.34      0.55 o 
   1  25   1       35.87       36.72      1.13 o 
   2  25   1       26.77       30.04      1.82 o 
   3  25   1        3.50        4.99      1.13 o 
   4  25   1        5.57        7.99      1.37 o 
   5  25   1       59.16       60.99      2.96 o 
  -6  26   1        0.74        2.82      1.33 o 
  -5  26   1       84.55       92.99      3.06 o 
  -4  26   1      120.53      124.38      3.25 o 
  -3  26   1        1.58        1.12      0.71 o 
  -2  26   1       48.64       48.29      1.40 o 
  -1  26   1        0.43        0.73      0.47 o 
   0  26   1        1.10        0.79      0.47 o 
   1  26   1        6.94        6.65      0.58 o 
   2  26   1      270.82      270.62      4.72 o 
   3  26   1        8.15        6.93      1.22 o 
   4  26   1       95.84      101.78      4.07 o 
   5  26   1       19.42       20.38      2.03 o 
  -6  27   1        2.14        1.62      1.35 o 
  -5  27   1        4.31        5.25      1.35 o 
  -4  27   1       27.05       35.72      2.05 o 
  -3  27   1       25.82       21.29      1.32 o 
  -2  27   1      695.63      670.57      6.69 o 
  -1  27   1       29.60       30.77      1.11 o 
   0  27   1      163.30      160.10      2.40 o 
   1  27   1        0.59        0.80      0.46 o 
   2  27   1     1366.78     1349.19     16.95 o 
   3  27   1       16.21       18.86      2.17 o 
   4  27   1       48.82       60.43      3.31 o 
   5  27   1        2.27        1.45      1.33 o 
  -6  28   1        0.00        0.26      1.24 o 
  -5  28   1        9.90       10.35      1.50 o 
  -4  28   1       40.08       39.02      2.14 o 
  -3  28   1       55.87       49.74      2.04 o 
  -2  28   1      172.52      172.79      2.43 o 
  -1  28   1        3.36        2.36      0.58 o 
   0  28   1      145.15      142.16      2.25 o 
   1  28   1        4.65        5.05      0.63 o 
   2  28   1      633.02      631.95      7.94 o 
   3  28   1      140.68      137.66      3.45 o 
   4  28   1        0.48        2.21      1.17 o 
   5  28   1        1.33       -0.47      1.34 o 
  -6  29   1        3.74        1.67      1.38 o 
  -5  29   1        9.78        9.64      1.50 o 
  -4  29   1        0.95        0.76      0.91 o 
  -3  29   1      108.55      104.10      2.65 o 
  -2  29   1       52.76       55.31      1.48 o 
  -1  29   1       17.18       20.42      1.16 o 
   0  29   1       24.75       27.47      1.31 o 
   1  29   1       25.64       25.57      1.18 o 
   2  29   1       46.96       53.87      1.79 o 
   3  29   1       51.00       56.19      2.45 o 
   4  29   1        1.10        3.36      1.24 o 
   5  29   1        2.64        0.19      1.46 o 
  -6  30   1        5.05        7.26      1.84 o 
  -5  30   1        3.09        5.39      1.27 o 
  -4  30   1       41.11       38.23      1.84 o 
  -3  30   1       67.50       58.02      1.90 o 
  -2  30   1       46.78       47.31      1.55 o 
  -1  30   1        0.40        1.78      0.95 o 
   0  30   1       52.53       47.63      1.59 o 
   1  30   1       97.22      104.03      2.31 o 
   2  30   1       28.42       33.12      2.26 o 
   3  30   1       13.35       14.36      2.56 o 
   4  30   1       17.73       16.98      2.11 o 
   5  30   1        0.03       -0.28      1.50 o 
  -6  31   1        0.53        2.05      1.55 o 
  -5  31   1        9.16        8.65      1.78 o 
  -4  31   1        9.46       10.83      1.35 o 
  -3  31   1       37.34       34.56      1.91 o 
  -2  31   1      144.39      148.43      3.25 o 
  -1  31   1        4.96        4.67      0.88 o 
   1  31   1       25.80       23.16      1.30 o 
   2  31   1      258.59      257.48      6.11 o 
   3  31   1       17.32       16.64      1.96 o 
   4  31   1        0.93        0.96      1.41 o 
   5  31   1        0.36       -1.59      1.59 o 
  -6  32   1        0.22        0.17      1.49 o 
  -5  32   1        3.47        2.99      1.45 o 
  -4  32   1       27.46       29.79      3.27 o 
  -3  32   1       29.80       26.03      1.99 o 
  -2  32   1      357.86      353.25      5.75 o 
  -1  32   1        2.78        1.50      0.73 o 
   0  32   1     1590.92     1509.96     16.49 o 
   1  32   1       81.71       83.56      2.10 o 
   2  32   1       66.59       64.33      2.80 o 
   3  32   1        0.87       -1.04      1.16 o 
   4  32   1        2.34        2.14      1.45 o 
   5  32   1        0.12        0.60      1.54 o 
  -5  33   1        0.00       -1.04      1.04 o 
  -4  33   1        4.75        6.75      1.56 o 
  -3  33   1       61.46       59.02      2.20 o 
  -2  33   1       23.84       27.71      1.66 o 
  -1  33   1       11.88        6.45      0.94 o 
   0  33   1       49.70       79.75      2.22 o 
   1  33   1       49.66       49.56      1.70 o 
   2  33   1        5.86        9.45      1.65 o 
   3  33   1        2.22        1.78      1.31 o 
   4  33   1        0.15       -0.62      1.44 o 
   5  33   1        1.03        0.85      1.57 o 
  -5  34   1        0.00        0.19      1.16 o 
  -4  34   1        0.31       -0.30      1.06 o 
  -3  34   1        2.66        3.60      1.17 o 
  -2  34   1        4.19        2.32      0.97 o 
  -1  34   1        2.56        0.19      0.72 o 
   0  34   1      514.61      476.81      6.32 o 
   1  34   1       42.18       43.12      2.11 o 
   2  34   1        2.05        1.84      1.25 o 
   3  34   1        0.72        1.58      1.36 o 
   4  34   1        0.89       -0.10      1.40 o 
   5  34   1        0.80       -0.59      1.59 o 
  -5  35   1        2.76        1.80      1.79 o 
  -4  35   1       15.49       16.62      1.65 o 
  -3  35   1        0.02       -0.34      0.84 o 
  -2  35   1      128.28      117.99      3.49 o 
  -1  35   1        0.00        0.14      0.73 o 
   0  35   1       51.99       70.95      2.08 o 
   1  35   1       29.72       34.17      1.87 o 
   2  35   1       11.47       10.78      1.64 o 
   3  35   1        1.61        2.26      1.41 o 
   4  35   1        2.61        0.38      1.48 o 
  -5  36   1        2.32        2.75      1.97 o 
  -4  36   1        0.00       -0.31      3.61 o 
  -3  36   1       19.90       16.34      2.59 o 
  -2  36   1        4.70        4.68      1.57 o 
  -1  36   1        6.76        6.35      0.93 o 
   0  36   1       77.41       78.41      2.20 o 
   1  36   1       92.86       94.14      2.71 o 
   2  36   1        3.81        2.98      1.37 o 
   3  36   1       16.66       13.90      1.97 o 
   4  36   1        0.22        2.99      1.94 o 
  -5  37   1        1.54        2.12      2.02 o 
  -4  37   1        8.93        9.52      3.03 o 
  -3  37   1        8.12        4.83      2.56 o 
  -2  37   1        1.40        1.04      1.31 o 
  -1  37   1       10.71       11.74      1.25 o 
   0  37   1       74.83       77.64      2.44 o 
   1  37   1        5.96        9.81      2.66 o 
   2  37   1        7.41        4.79      3.50 o 
   3  37   1        2.48        3.53      1.81 o 
   4  37   1        0.84       -0.77      2.72 o 
  -5  38   1       26.33       29.98      3.41 o 
  -4  38   1        2.86        0.73      1.86 o 
  -3  38   1       14.19       10.83      4.59 o 
  -2  38   1        0.54       -0.43      1.23 o 
  -1  38   1        9.95       12.64      1.30 o 
   0  38   1        0.54        2.72      0.93 o 
   1  38   1      149.45      134.08      4.78 o 
   2  38   1        8.81        9.79      2.01 o 
   3  38   1       15.17       18.96      2.63 o 
   4  38   1        4.89        2.54      2.05 o 
  -5  39   1        6.70        8.02      2.43 o 
  -4  39   1        6.93       12.84      2.78 o 
  -3  39   1        0.86        2.43      1.56 o 
  -2  39   1       10.93        8.69      1.87 o 
  -1  39   1       29.85       31.04      1.86 o 
   0  39   1       42.40       44.68      2.02 o 
   1  39   1       24.68       26.68      3.22 o 
   2  39   1       35.46       36.65      5.16 o 
   3  39   1        0.19       -0.80      1.55 o 
   4  39   1        0.96        2.56      1.88 o 
  -5  40   1        1.20        2.98      3.00 o 
  -4  40   1       27.83       27.74      3.19 o 
  -3  40   1        5.15        6.90      1.94 o 
  -2  40   1       24.59       22.09      2.62 o 
  -1  40   1       24.58       27.39      1.79 o 
   0  40   1       40.73       42.33      2.22 o 
   1  40   1        1.56        2.22      1.41 o 
   2  40   1        7.46        8.01      1.91 o 
   3  40   1        4.61        3.33      1.89 o 
   4  40   1       23.43       24.79      3.21 o 
  -4  41   1        1.62        2.89      1.99 o 
  -3  41   1       49.57       52.34      3.99 o 
  -2  41   1        0.68        0.29      1.59 o 
  -1  41   1        0.00        1.05      0.88 o 
   0  41   1       29.31       29.74      2.24 o 
   1  41   1        8.86       12.03      2.08 o 
   2  41   1        1.21        1.16      1.51 o 
   3  41   1       15.89       15.43      4.92 o 
   4  41   1        0.56        0.28      2.16 o 
  -4  42   1        2.70        2.37      3.04 o 
  -3  42   1        0.60        3.19      1.78 o 
  -2  42   1        0.01        1.30      1.52 o 
  -1  42   1        0.10       -0.62      1.30 o 
   0  42   1        3.55        1.93      1.01 o 
   1  42   1        6.19       11.47      2.09 o 
   2  42   1        7.23        8.11      3.67 o 
   3  42   1        1.30       -0.50      1.72 o 
  -4  43   1        2.68       -0.13      1.69 o 
  -3  43   1       19.31       30.23      3.26 o 
  -2  43   1        0.03        3.44      3.21 o 
  -1  43   1       21.77       22.66      2.17 o 
   0  43   1        1.41        4.12      1.12 o 
   1  43   1        8.37        8.70      2.02 o 
   2  43   1        0.32       -0.08      1.78 o 
   3  43   1        5.55        4.77      3.73 o 
  -4  44   1        0.36       -1.63      1.63 o 
  -3  44   1       26.53       32.61      3.46 o 
  -2  44   1        3.74        2.51      1.74 o 
  -1  44   1       53.22       60.78      3.46 o 
   0  44   1       32.23       30.42      1.99 o 
   1  44   1       21.41       17.59      2.49 o 
   2  44   1        2.90        1.78      1.79 o 
   3  44   1        5.43        4.17      2.04 o 
  -4  45   1        1.71       -0.66      3.39 o 
  -3  45   1        0.47        1.27      1.86 o 
  -2  45   1        1.40        1.38      1.69 o 
  -1  45   1        1.11        2.48      1.92 o 
   0  45   1        5.48        9.21      1.35 o 
   1  45   1        0.67        1.02      1.63 o 
   2  45   1        0.56        0.26      1.53 o 
   3  45   1        0.95       -0.03      1.87 o 
  -3  46   1        0.31       -1.71      1.71 o 
  -2  46   1        0.28       -0.82      1.64 o 
  -1  46   1        2.41        1.20      1.68 o 
   0  46   1      146.59      161.69      3.99 o 
   1  46   1        0.28       -0.64      1.55 o 
   2  46   1        0.55       -0.70      2.77 o 
   3  46   1        0.14       -2.53      2.53 o 
  -3  47   1        3.94        3.22      2.19 o 
  -2  47   1        2.66        4.36      3.34 o 
  -1  47   1        2.21        3.35      1.80 o 
   0  47   1        0.14        4.63      2.07 o 
   1  47   1        0.09        0.20      3.13 o 
   2  47   1        3.09        4.06      2.05 o 
  -3  48   1        1.35       -0.91      2.26 o 
  -2  48   1        7.85       13.63      3.30 o 
  -1  48   1        1.86       -0.05      1.69 o 
   0  48   1       10.60       18.40      2.98 o 
   1  48   1        4.16        6.43      2.17 o 
   2  48   1       11.24       10.06      2.73 o 
  -3  49   1        0.98        1.17      2.03 o 
  -2  49   1       13.69       18.40      2.94 o 
  -1  49   1        3.81        2.40      1.91 o 
   0  49   1        0.05       -0.82      1.67 o 
   1  49   1        6.64        8.60      3.18 o 
   2  49   1        6.21        5.11      4.51 o 
  -2  50   1       12.10       10.53      2.61 o 
  -1  50   1       31.72       34.75      3.48 o 
   0  50   1        2.19        0.27      1.71 o 
   1  50   1       14.42       15.91      2.78 o 
   2  50   1        0.14       -1.48      1.79 o 
  -2  51   1        0.70       -1.05      1.93 o 
  -1  51   1       56.49       64.68      4.63 o 
   0  51   1        0.54       -0.64      2.22 o 
   1  51   1       30.66       31.23      5.86 o 
  -2  52   1       16.16       17.91      3.03 o 
  -1  52   1        1.91        5.22      2.18 o 
   0  52   1        0.03        0.66      2.39 o 
   1  52   1        0.01       -0.52      1.93 o 
  -1  53   1        2.41        3.16      2.45 o 
   0  53   1        3.43       -2.10      2.10 o 
  -7   0   2        0.58        1.80      2.43 o 
  -6   0   2        0.17        0.82      2.01 o 
  -5   0   2       16.46       18.13      3.15 o 
  -4   0   2       19.56       22.00      3.20 o 
  -3   0   2      206.62      214.08      4.60 o 
  -2   0   2      261.25      279.76      5.34 o 
  -1   0   2     4050.91     3984.13     52.62 o 
   1   0   2       28.04       28.59      1.27 o 
   2   0   2      302.15      291.02      6.50 o 
   3   0   2        5.21        3.95      1.25 o 
   4   0   2       43.58       39.26      4.58 o 
   5   0   2        0.51        1.40      2.37 o 
   6   0   2       11.55       17.99      4.37 o 
  -7   1   2        0.12        1.23      1.73 o 
  -6   1   2        4.90        0.84      1.94 o 
  -5   1   2       92.45       84.94      3.79 o 
  -4   1   2        6.66        6.80      0.61 o 
  -3   1   2        4.12        4.40      0.67 o 
  -2   1   2     2529.76     2515.69     25.75 o 
  -1   1   2     1072.57     1060.89     10.15 o 
   0   1   2     3065.98     2948.32     27.24 o 
   1   1   2      205.74      185.68      2.54 o 
   2   1   2      126.60      131.10      2.34 o 
   3   1   2        1.50        0.68      0.54 o 
   4   1   2       16.14       11.62      2.03 o 
   5   1   2        0.17       -1.36      1.36 o 
   6   1   2        9.40        9.98      2.77 o 
  -7   2   2       26.54       23.07      3.07 o 
  -6   2   2        5.09        4.73      1.77 o 
  -5   2   2        0.07       -0.27      1.19 o 
  -4   2   2       76.61       77.35      1.62 o 
  -3   2   2      100.82      108.70      2.00 o 
  -2   2   2      168.69      174.79      2.57 o 
  -1   2   2      172.02      193.51      2.02 o 
   0   2   2    10200.45     9833.56     90.89 o 
   1   2   2      298.16      306.10      3.48 o 
   2   2   2      169.98      204.30      4.13 o 
   3   2   2       13.41       13.68      0.87 o 
   4   2   2       10.93        9.50      1.48 o 
   5   2   2        0.28        1.78      1.91 o 
   6   2   2        2.75        4.37      2.31 o 
  -7   3   2       20.38       16.82      2.76 o 
  -6   3   2        0.51       -0.69      1.49 o 
  -5   3   2        1.28        1.69      0.92 o 
  -4   3   2        2.63        3.75      0.51 o 
  -3   3   2      286.59      322.13      4.51 o 
  -2   3   2     2270.40     2261.83     25.87 o 
  -1   3   2      224.02      206.66      2.13 o 
   0   3   2     2440.94     2357.40     21.88 o 
   1   3   2       77.62       77.91      1.53 o 
   2   3   2      157.65      169.15      2.47 o 
   3   3   2        4.88        6.71      0.85 o 
   4   3   2        3.07        4.11      1.26 o 
   5   3   2        4.04        2.54      1.70 o 
   6   3   2        0.22       -2.30      2.50 o 
  -7   4   2       62.69       56.85      4.51 o 
  -6   4   2       19.56       19.46      2.63 o 
  -5   4   2       35.51       37.23      1.76 o 
  -4   4   2        1.23        0.43      0.48 o 
  -3   4   2     1825.12     1911.79     19.91 o 
  -2   4   2      282.10      274.42      3.94 o 
  -1   4   2     4434.90     4216.23     41.75 o 
   0   4   2     2350.07     2302.18     26.31 o 
   1   4   2      125.37      130.18      2.06 o 
   2   4   2      639.60      665.11      7.01 o 
   3   4   2       23.49       25.50      1.29 o 
   4   4   2        0.78        0.72      1.05 o 
   5   4   2        0.11        1.55      1.64 o 
   6   4   2        0.59        2.69      2.06 o 
  -7   5   2        0.07        1.72      1.78 o 
  -6   5   2        2.71        0.00      1.48 o 
  -5   5   2        8.18       10.68      1.14 o 
  -4   5   2      208.95      206.30      3.28 o 
  -3   5   2      530.22      577.13      7.26 o 
  -2   5   2      127.37      125.59      1.80 o 
  -1   5   2     7068.81     6908.38     70.55 o 
   0   5   2     4069.30     3985.27     45.07 o 
   1   5   2      723.61      707.81      7.87 o 
   2   5   2      496.75      493.50      5.44 o 
   3   5   2        0.23        0.45      0.61 o 
   4   5   2       27.41       29.17      2.40 o 
   5   5   2        2.80        2.31      1.70 o 
   6   5   2        1.03        0.32      2.02 o 
  -7   6   2        4.59        2.60      1.89 o 
  -6   6   2        4.55        2.05      1.70 o 
  -5   6   2        6.54       10.90      1.17 o 
  -4   6   2      208.27      216.91      4.23 o 
  -3   6   2      131.23      150.11      4.28 o 
  -2   6   2        1.17        0.10      0.18 o 
  -1   6   2      336.91      302.89      3.81 o 
   0   6   2       78.18       23.82      1.51 o 
   1   6   2      472.73      459.96      5.33 o 
   2   6   2      800.02      840.96      9.31 o 
   3   6   2       16.31       14.18      1.03 o 
   4   6   2       68.45       62.49      4.29 o 
   5   6   2        2.68        0.43      1.64 o 
   6   6   2        0.74        2.95      3.59 o 
  -7   7   2       32.51       30.66      3.44 o 
  -6   7   2       15.57       14.73      2.38 o 
  -5   7   2      380.99      396.66      6.26 o 
  -4   7   2        3.83        1.72      0.50 o 
  -3   7   2      421.53      425.34      5.56 o 
  -2   7   2     2481.05     2474.82     28.11 o 
  -1   7   2     1529.11     1456.18     16.69 o 
   1   7   2      241.90      238.58      3.12 o 
   2   7   2      179.25      168.36      2.60 o 
   3   7   2        0.18        2.07      1.06 o 
   4   7   2        1.16        2.93      1.34 o 
   5   7   2        2.14        3.20      1.79 o 
   6   7   2       10.51       10.63      3.48 o 
  -7   8   2        3.08        2.75      2.12 o 
  -6   8   2        5.67        6.33      1.82 o 
  -5   8   2      730.66      733.28     10.14 o 
  -4   8   2      684.94      692.07     10.55 o 
  -3   8   2      266.50      270.15      3.12 o 
  -2   8   2        5.14        7.81      0.49 o 
  -1   8   2       45.38       46.75      0.85 o 
   1   8   2      307.78      302.89      4.37 o 
   2   8   2       40.09       38.05      1.14 o 
   3   8   2       87.51       87.73      2.32 o 
   4   8   2       50.91       51.27      2.15 o 
   5   8   2        0.06        1.17      2.39 o 
   6   8   2        0.04       -1.79      1.83 o 
  -7   9   2        3.67        0.92      1.67 o 
  -6   9   2        8.82        7.25      1.96 o 
  -5   9   2      269.38      283.43      8.23 o 
  -4   9   2       81.78       93.70      3.21 o 
  -3   9   2      129.19      129.05      2.09 o 
  -2   9   2     2001.24     2045.89     19.13 o 
  -1   9   2     2661.28     2705.45     23.19 o 
   1   9   2      215.48      227.44      2.81 o 
   2   9   2      301.20      298.88      3.90 o 
   3   9   2      106.73      106.46      2.34 o 
   4   9   2       22.02       26.70      1.83 o 
   5   9   2       13.97       11.46      2.33 o 
   6   9   2        0.12       -1.50      1.85 o 
  -7  10   2       13.59        7.24      4.26 o 
  -6  10   2       20.14       20.90      3.68 o 
  -5  10   2        1.98        3.79      0.94 o 
  -4  10   2       21.49       24.92      1.40 o 
  -3  10   2       77.61       84.49      1.75 o 
  -2  10   2       77.41       90.11      1.28 o 
  -1  10   2      638.05      662.89      7.24 o 
   1  10   2      798.73      811.93      8.16 o 
   2  10   2        6.90        8.48      0.76 o 
   3  10   2      295.16      270.90      4.77 o 
   4  10   2        8.78        9.15      1.28 o 
   5  10   2        2.29       -0.52      1.50 o 
   6  10   2        0.28        0.29      2.99 o 
  -7  11   2        1.21        2.39      1.94 o 
  -6  11   2        0.09       -0.77      1.24 o 
  -5  11   2       38.17       34.48      1.87 o 
  -4  11   2       12.28       14.53      1.13 o 
  -3  11   2     1009.75     1076.84     11.68 o 
  -2  11   2      529.52      555.09      4.97 o 
  -1  11   2       40.70       45.27      1.16 o 
   0  11   2        8.62        8.93      1.08 o 
   1  11   2       16.86       14.94      0.82 o 
   2  11   2       52.41       51.97      1.25 o 
   3  11   2        4.51        7.00      1.05 o 
   4  11   2        1.67        2.05      0.98 o 
   5  11   2        6.15        4.03      1.92 o 
   6  11   2        0.59       -0.81      1.91 o 
  -7  12   2        8.37        8.54      2.60 o 
  -6  12   2       25.25       28.17      3.03 o 
  -5  12   2       11.04       13.71      1.31 o 
  -4  12   2      312.76      292.18      4.83 o 
  -3  12   2       13.51       14.42      0.84 o 
  -2  12   2     1130.10     1215.67     10.20 o 
  -1  12   2       39.47       31.59      1.01 o 
   0  12   2      114.67      104.28      1.69 o 
   1  12   2      107.10      112.05      2.27 o 
   2  12   2        0.00        0.70      0.47 o 
   3  12   2       19.38       19.36      1.48 o 
   4  12   2       34.54       37.26      2.14 o 
   5  12   2        6.11        4.11      4.30 o 
  -7  13   2       11.48       10.54      2.43 o 
  -6  13   2       12.83       14.39      2.34 o 
  -5  13   2       38.89       39.69      2.02 o 
  -4  13   2      234.54      219.07      4.77 o 
  -3  13   2      109.40      113.83      1.96 o 
  -2  13   2     1212.22     1352.68     11.30 o 
  -1  13   2       10.32       11.52      0.72 o 
   0  13   2      722.18      743.01      8.16 o 
   1  13   2       60.47       75.51      3.18 o 
   2  13   2       64.02       63.65      1.64 o 
   3  13   2        3.28        3.98      0.99 o 
   4  13   2        8.41        7.03      1.23 o 
   5  13   2        3.23        2.49      1.76 o 
  -7  14   2        0.02       -0.89      1.63 o 
  -6  14   2       34.05       37.51      9.01 o 
  -5  14   2        9.35       10.22      1.21 o 
  -4  14   2      240.75      246.32      5.54 o 
  -3  14   2       29.63       29.76      1.03 o 
  -2  14   2      422.09      450.02      4.48 o 
  -1  14   2     2998.60     2998.03     27.84 o 
   0  14   2     1605.35     1672.57     17.46 o 
   1  14   2      226.72      231.80      3.26 o 
   2  14   2        0.50        1.02      0.55 o 
   3  14   2       88.11       91.86      3.03 o 
   4  14   2        6.06        5.85      1.19 o 
   5  14   2        2.02        2.49      1.78 o 
  -7  15   2        0.26        2.50      1.83 o 
  -6  15   2        0.75        0.86      1.56 o 
  -5  15   2       35.86       36.59      1.97 o 
  -4  15   2        0.08       -0.04      0.63 o 
  -3  15   2        0.58        0.29      0.43 o 
  -2  15   2        4.33        7.02      0.46 o 
  -1  15   2     1049.10     1073.03     11.52 o 
   0  15   2      986.77      967.20      9.55 o 
   1  15   2       61.50       73.05      1.59 o 
   2  15   2        4.55        4.08      0.64 o 
   3  15   2       84.32       90.67      2.63 o 
   4  15   2        0.34       -0.71      0.91 o 
   5  15   2        0.17       -0.12      1.35 o 
  -7  16   2        3.20        0.79      4.21 o 
  -6  16   2        1.17        1.00      1.02 o 
  -5  16   2       13.91       14.50      1.51 o 
  -4  16   2        1.56        1.07      0.70 o 
  -3  16   2      571.78      585.20      6.89 o 
  -2  16   2      372.26      405.06      4.44 o 
  -1  16   2        6.80        7.02      0.67 o 
   0  16   2      261.65      292.41      3.13 o 
   1  16   2       75.39       67.79      1.70 o 
   2  16   2      186.61      187.98      4.04 o 
   3  16   2       59.36       61.76      2.68 o 
   4  16   2        3.31        1.95      1.10 o 
   5  16   2        0.42       -1.33      1.33 o 
  -7  17   2       10.33       14.65      2.66 o 
  -6  17   2        0.47       -0.71      0.94 o 
  -5  17   2       25.50       20.76      1.59 o 
  -4  17   2       14.87       16.49      1.27 o 
  -3  17   2      117.25       99.74      1.90 o 
  -2  17   2       11.15       12.11      0.82 o 
  -1  17   2     4165.89     4317.73     43.66 o 
   0  17   2      141.42      141.44      1.83 o 
   1  17   2       23.04       22.19      1.10 o 
   2  17   2        6.95        7.69      0.81 o 
   3  17   2       59.55       63.22      2.30 o 
   4  17   2        0.24       -0.26      0.98 o 
   5  17   2        0.62       -0.88      1.38 o 
  -7  18   2        0.44       -0.35      1.69 o 
  -6  18   2        0.70        1.05      1.03 o 
  -5  18   2        8.50        7.10      1.11 o 
  -4  18   2      174.78      166.80      3.48 o 
  -3  18   2        5.65        7.74      0.66 o 
  -2  18   2      169.34      178.52      2.36 o 
  -1  18   2        0.52        3.75      0.59 o 
   0  18   2        1.88        2.26      0.34 o 
   1  18   2      109.88      108.94      2.01 o 
   2  18   2       73.97       74.20      1.85 o 
   3  18   2       24.68       27.61      1.80 o 
   4  18   2        2.40        0.07      1.02 o 
   5  18   2        0.02       -1.30      1.30 o 
  -7  19   2        0.38       -1.11      2.25 o 
  -6  19   2        4.70        1.64      1.07 o 
  -5  19   2        2.40        1.53      0.95 o 
  -4  19   2        0.09        0.70      0.74 o 
  -3  19   2        2.56        4.70      0.61 o 
  -2  19   2     1074.30     1185.58     11.63 o 
  -1  19   2       92.79       99.39      1.72 o 
   0  19   2       36.02       48.11      0.85 o 
   1  19   2      191.31      199.32      3.52 o 
   2  19   2       55.25       59.07      1.69 o 
   3  19   2        7.40        9.05      1.29 o 
   4  19   2        0.10       -0.55      1.02 o 
   5  19   2        0.00        0.74      1.41 o 
  -7  20   2        0.29       -0.35      1.80 o 
  -6  20   2        1.20       -0.30      1.04 o 
  -5  20   2        0.31        1.60      1.13 o 
  -4  20   2      129.95      134.06      3.16 o 
  -3  20   2       29.10       31.00      1.06 o 
  -2  20   2       27.58       35.84      1.01 o 
  -1  20   2       14.04       12.31      0.72 o 
   0  20   2      165.10      174.82      1.98 o 
   1  20   2      253.01      248.86      6.95 o 
   2  20   2      238.02      237.82      3.28 o 
   3  20   2       11.12       11.25      1.36 o 
   4  20   2        0.25        0.14      1.08 o 
   5  20   2        2.44       -0.64      1.40 o 
  -7  21   2        0.05       -0.76      1.70 o 
  -6  21   2       18.71       12.56      1.61 o 
  -5  21   2       42.33       43.16      2.28 o 
  -4  21   2      570.78      578.08      8.45 o 
  -3  21   2       19.98       22.49      1.19 o 
  -2  21   2       94.54      100.69      2.42 o 
  -1  21   2        0.15       -0.04      0.38 o 
   0  21   2      110.54      106.07      1.43 o 
   1  21   2       73.71       74.74      1.84 o 
   2  21   2      131.96      136.94      2.62 o 
   3  21   2        0.99        0.02      1.19 o 
   4  21   2        1.42        0.26      1.06 o 
   5  21   2        6.57        9.33      1.99 o 
  -7  22   2        0.03       -1.52      1.66 o 
  -6  22   2       21.96       19.28      1.85 o 
  -5  22   2        0.04        1.94      0.98 o 
  -4  22   2      417.54      412.91     10.12 o 
  -3  22   2      158.29      151.34      2.79 o 
  -2  22   2       14.16       11.81      1.11 o 
  -1  22   2      122.34      119.53      2.28 o 
   0  22   2      173.80      191.91      2.39 o 
   1  22   2      284.81      282.12      5.31 o 
   2  22   2       13.02       17.55      1.40 o 
   3  22   2        0.07        0.36      1.00 o 
   4  22   2       12.50       13.77      1.66 o 
   5  22   2        5.75        3.77      1.47 o 
  -7  23   2        2.27        0.87      1.87 o 
  -6  23   2        0.00       -0.07      1.08 o 
  -5  23   2      105.01       88.31      2.85 o 
  -4  23   2       77.34       94.97      2.72 o 
  -3  23   2      184.54      180.95      3.13 o 
  -2  23   2        1.62        2.98      0.44 o 
  -1  23   2       23.84       23.54      1.09 o 
   0  23   2       67.63       71.82      1.31 o 
   1  23   2        0.93        0.73      0.71 o 
   2  23   2        1.96        0.49      1.36 o 
   3  23   2        9.22       13.83      1.58 o 
   4  23   2        0.02       -0.61      1.07 o 
   5  23   2       10.10       14.86      1.95 o 
  -6  24   2        0.95        2.73      1.23 o 
  -5  24   2        4.70        5.29      1.28 o 
  -4  24   2       82.71       81.25      2.49 o 
  -3  24   2       10.10       13.37      1.02 o 
  -2  24   2       77.89       76.35      1.55 o 
  -1  24   2       93.81      100.41      2.04 o 
   0  24   2        0.78        0.38      0.47 o 
   1  24   2        0.88        0.02      0.44 o 
   2  24   2       16.96       14.78      1.56 o 
   3  24   2      518.37      518.23      8.12 o 
   4  24   2        0.07        0.03      1.19 o 
   5  24   2        0.24        0.71      1.34 o 
  -6  25   2        5.58        3.91      1.32 o 
  -5  25   2        9.14        8.17      1.35 o 
  -4  25   2      137.06      124.77      3.15 o 
  -3  25   2       28.48       30.08      1.87 o 
  -2  25   2       45.26       50.55      1.17 o 
  -1  25   2       23.92       22.25      1.13 o 
   0  25   2        5.34        6.49      0.69 o 
   1  25   2       55.02       54.96      1.51 o 
   2  25   2        0.13       -0.43      0.92 o 
   3  25   2      112.81      123.20      3.39 o 
   4  25   2       27.98       26.23      2.21 o 
   5  25   2        3.74        4.79      2.46 o 
  -6  26   2       12.07       10.13      1.59 o 
  -5  26   2        0.09        0.55      1.01 o 
  -4  26   2        0.71        0.32      0.80 o 
  -3  26   2       35.90       30.02      1.42 o 
  -2  26   2       11.86       13.24      0.86 o 
  -1  26   2       56.81       61.21      1.65 o 
   0  26   2      135.04      129.22      2.23 o 
   1  26   2        0.55        1.04      0.76 o 
   2  26   2       76.52       78.19      2.49 o 
   3  26   2        9.78        9.28      1.46 o 
   4  26   2        1.71        3.23      1.54 o 
   5  26   2        2.78        0.35      1.63 o 
  -6  27   2       41.20       40.44      2.97 o 
  -5  27   2       14.37       12.95      1.63 o 
  -4  27   2      178.49      160.45      3.30 o 
  -3  27   2       60.76       62.14      2.16 o 
  -2  27   2        2.27        2.92      0.63 o 
  -1  27   2      102.15      102.77      2.16 o 
   0  27   2        2.07        3.86      0.74 o 
   1  27   2       86.51       85.58      2.69 o 
   2  27   2      106.53      113.03      4.38 o 
   3  27   2       11.16       10.12      1.74 o 
   4  27   2       28.55       33.55      2.78 o 
   5  27   2        1.13        1.03      1.66 o 
  -6  28   2       12.38       13.86      2.02 o 
  -5  28   2        0.54        0.55      1.19 o 
  -4  28   2       11.15       10.09      1.29 o 
  -3  28   2      187.33      168.69      3.62 o 
  -2  28   2       12.28       14.61      1.18 o 
  -1  28   2        2.21        2.34      0.65 o 
   0  28   2       12.16       10.84      0.98 o 
   1  28   2      363.75      372.58      5.24 o 
   2  28   2       29.29       32.90      2.37 o 
   3  28   2        7.87        9.27      1.75 o 
   4  28   2        0.52        2.74      1.56 o 
   5  28   2        8.59        9.31      2.12 o 
  -6  29   2        1.39        0.41      1.79 o 
  -5  29   2        8.34        8.37      1.37 o 
  -4  29   2        2.01        3.50      0.97 o 
  -3  29   2       42.22       39.43      1.88 o 
  -2  29   2        4.25        3.04      0.81 o 
  -1  29   2      519.75      492.19      6.32 o 
   0  29   2       12.82       14.52      1.11 o 
   1  29   2      479.43      476.47      7.22 o 
   2  29   2       24.61       22.97      2.17 o 
   3  29   2       22.32       21.03      2.19 o 
   4  29   2        1.06        0.21      1.51 o 
   5  29   2        2.30        0.93      1.72 o 
  -6  30   2        5.94        1.47      1.48 o 
  -5  30   2        1.11        2.84      1.17 o 
  -4  30   2        3.51        4.59      1.08 o 
  -3  30   2       39.09       39.45      1.95 o 
  -2  30   2       46.68       43.40      1.54 o 
  -1  30   2      947.91      902.90     10.48 o 
   0  30   2        0.17        0.55      0.74 o 
   1  30   2      489.64      475.96      7.20 o 
   2  30   2        5.42        5.34      1.48 o 
   3  30   2       25.77       24.61      2.41 o 
   4  30   2        6.22        3.85      1.69 o 
  -6  31   2        0.19       -1.11      1.19 o 
  -5  31   2        6.75       10.59      1.43 o 
  -4  31   2        4.03        4.70      1.08 o 
  -3  31   2       26.70       19.67      1.54 o 
  -2  31   2      361.47      349.41      4.94 o 
  -1  31   2     1015.11     1043.96     11.94 o 
   0  31   2       84.10       85.39      2.22 o 
   1  31   2      159.89      171.19      3.70 o 
   2  31   2        6.92        7.35      1.53 o 
   3  31   2        6.42        4.83      1.63 o 
   4  31   2        0.74        0.26      1.69 o 
  -6  32   2        0.09       -1.14      1.14 o 
  -5  32   2        8.24       10.88      1.50 o 
  -4  32   2        2.08        4.59      1.09 o 
  -3  32   2       35.55       36.56      1.95 o 
  -2  32   2       48.36       52.16      1.72 o 
  -1  32   2      423.47      395.69      5.49 o 
   0  32   2       25.63       27.25      1.51 o 
   1  32   2        9.22        7.68      1.23 o 
   2  32   2        4.79        3.90      1.43 o 
   3  32   2        0.00       -1.29      1.34 o 
   4  32   2        1.43       -1.41      1.41 o 
  -6  33   2        0.58       -0.23      1.23 o 
  -5  33   2        0.12        0.98      1.12 o 
  -4  33   2        3.62        4.00      1.07 o 
  -3  33   2       53.81       55.20      2.18 o 
  -2  33   2       78.97       60.07      2.09 o 
  -1  33   2      316.46      302.64      4.57 o 
   0  33   2      201.21      186.81      3.73 o 
   1  33   2        2.95        4.82      1.11 o 
   2  33   2       27.85       31.81      2.48 o 
   3  33   2       11.24       11.91      1.89 o 
   4  33   2        0.02       -1.22      1.63 o 
  -6  34   2        7.93        6.63      1.61 o 
  -5  34   2       17.68       23.41      2.00 o 
  -4  34   2       10.96       10.45      1.39 o 
  -3  34   2        0.89        2.32      0.94 o 
  -2  34   2      101.53       88.17      2.50 o 
  -1  34   2      284.93      269.25      4.27 o 
   0  34   2      276.45      267.49      4.30 o 
   1  34   2      173.07      165.97      4.43 o 
   2  34   2       14.22       12.96      1.83 o 
   3  34   2        3.19        3.98      1.59 o 
   4  34   2        0.23        1.39      2.14 o 
  -5  35   2        2.52        1.53      1.25 o 
  -4  35   2        4.38        8.40      1.35 o 
  -3  35   2       47.32       45.20      2.22 o 
  -2  35   2       13.92       12.86      1.30 o 
  -1  35   2        9.19        6.56      1.02 o 
   0  35   2       81.49       87.74      2.36 o 
   1  35   2      124.82      119.78      5.23 o 
   2  35   2       19.59       21.14      3.52 o 
   3  35   2        0.73       -1.39      1.39 o 
   4  35   2        0.58       -1.03      2.03 o 
  -5  36   2        5.85        7.49      1.75 o 
  -4  36   2        5.03        4.61      1.21 o 
  -3  36   2       63.68       53.83      2.36 o 
  -2  36   2      101.76       85.60      3.04 o 
  -1  36   2        7.51        4.10      0.93 o 
   0  36   2      185.68      186.70      3.48 o 
   1  36   2       62.32       61.11      2.88 o 
   2  36   2       15.03       12.68      1.90 o 
   3  36   2        1.01        1.03      1.58 o 
   4  36   2        0.48       -1.04      1.60 o 
  -5  37   2        0.01        2.03      1.22 o 
  -4  37   2        0.13        1.30      1.04 o 
  -3  37   2        6.00        6.73      2.16 o 
  -2  37   2       10.03       10.94      1.53 o 
  -1  37   2       11.32       10.54      1.12 o 
   0  37   2        3.08        4.27      0.98 o 
   1  37   2       59.46       56.70      2.79 o 
   2  37   2        7.12        4.76      1.57 o 
   3  37   2        3.51        2.84      2.09 o 
   4  37   2        8.36        9.18      2.15 o 
  -5  38   2        3.87        4.05      2.07 o 
  -4  38   2        1.79        0.94      1.11 o 
  -3  38   2        3.45        2.37      1.30 o 
  -2  38   2       29.66       25.22      2.05 o 
  -1  38   2        1.94        1.06      0.84 o 
   0  38   2        1.83        1.12      0.88 o 
   1  38   2        0.02        0.27      1.33 o 
   2  38   2       10.27       11.69      1.93 o 
   3  38   2        9.30        7.01      2.09 o 
   4  38   2        0.00        2.50      1.81 o 
  -5  39   2       14.14       15.61      3.40 o 
  -4  39   2        2.44        5.66      1.90 o 
  -3  39   2       12.97       11.38      2.09 o 
  -2  39   2        3.91        4.88      1.25 o 
  -1  39   2        9.14        7.92      1.08 o 
   0  39   2       11.32       13.76      1.45 o 
   1  39   2       11.45       12.48      1.85 o 
   2  39   2        4.02        5.07      1.67 o 
   3  39   2        0.68       -0.51      2.85 o 
  -5  40   2        0.55       -0.15      3.04 o 
  -4  40   2        9.39       11.59      2.38 o 
  -3  40   2       26.94       22.72      2.88 o 
  -2  40   2        5.80        5.68      1.71 o 
  -1  40   2        2.76        1.50      0.97 o 
   0  40   2       13.90       16.78      1.50 o 
   1  40   2        5.24        6.72      1.90 o 
   2  40   2       18.57       16.56      4.41 o 
   3  40   2        0.20        0.82      1.84 o 
  -5  41   2        3.77        7.64      2.44 o 
  -4  41   2        6.66        6.29      2.10 o 
  -3  41   2        3.18        2.50      1.70 o 
  -2  41   2        1.59        3.41      2.39 o 
  -1  41   2        2.12        1.90      0.99 o 
   0  41   2        4.97        5.66      1.15 o 
   1  41   2        2.45        2.47      1.65 o 
   2  41   2        9.72        7.55      2.12 o 
   3  41   2        0.63       -1.69      1.69 o 
  -5  42   2       35.90       45.55      5.96 o 
  -4  42   2        3.11        3.32      1.79 o 
  -3  42   2       15.89       19.44      2.73 o 
  -2  42   2        0.03       -0.49      1.76 o 
  -1  42   2       15.79       15.31      1.73 o 
   0  42   2        4.11        5.96      1.19 o 
   1  42   2        2.39        2.18      1.75 o 
   2  42   2        3.17        4.74      2.01 o 
   3  42   2        4.98        2.89      2.64 o 
  -4  43   2        8.98       10.42      2.38 o 
  -3  43   2       24.29       31.72      5.69 o 
  -2  43   2       19.70       20.14      2.60 o 
  -1  43   2        4.33        4.07      1.13 o 
   0  43   2       32.92       30.13      2.36 o 
   1  43   2       12.27       14.14      5.90 o 
   2  43   2        0.18        1.11      1.78 o 
   3  43   2        0.07        0.36      1.98 o 
  -4  44   2        0.10        2.35      1.92 o 
  -3  44   2        3.26        2.23      1.88 o 
  -2  44   2       10.13       16.39      2.53 o 
  -1  44   2        0.00       -1.09      1.53 o 
   0  44   2        0.10       -0.32      1.24 o 
   1  44   2       31.86       34.09      3.26 o 
   2  44   2        4.72        2.94      3.34 o 
   3  44   2        3.07        0.62      2.03 o 
  -4  45   2        9.73       12.03      2.58 o 
  -3  45   2        0.04        1.35      2.41 o 
  -2  45   2        6.37       11.19      2.31 o 
  -1  45   2        0.10       -1.09      1.09 o 
   0  45   2        6.68        7.85      2.02 o 
   1  45   2        9.54       12.46      2.48 o 
   2  45   2        1.21        0.67      2.52 o 
  -4  46   2        2.89        3.03      2.06 o 
  -3  46   2        5.92        7.83      2.29 o 
  -2  46   2        8.07       14.12      3.34 o 
  -1  46   2        0.01       -0.59      1.18 o 
   0  46   2       12.75       17.26      5.89 o 
   1  46   2        9.61        9.68      2.30 o 
   2  46   2        7.84        9.17      2.37 o 
  -3  47   2        0.88       -0.14      1.73 o 
  -2  47   2        8.62       16.40      2.65 o 
  -1  47   2        3.44        5.24      1.50 o 
   0  47   2        0.80        2.36      1.82 o 
   1  47   2        2.33        4.42      1.98 o 
   2  47   2        0.06        1.36      1.97 o 
  -3  48   2        0.10        1.70      1.86 o 
  -2  48   2        4.99        4.85      2.10 o 
  -1  48   2        1.68        1.50      1.77 o 
   0  48   2       36.78       39.55      4.91 o 
   1  48   2       17.45       17.51      2.78 o 
   2  48   2        0.27       -1.06      1.81 o 
  -3  49   2        0.41        1.01      1.98 o 
  -2  49   2        0.32       -0.51      1.82 o 
  -1  49   2        3.30        3.60      1.90 o 
   0  49   2        7.50        9.66      2.27 o 
   1  49   2        2.11        1.88      1.98 o 
  -3  50   2       12.89       19.36      4.32 o 
  -2  50   2        0.02       -1.55      1.87 o 
  -1  50   2       40.45       51.77      4.38 o 
   0  50   2        0.05        2.33      1.90 o 
   1  50   2        0.99       -1.41      1.71 o 
  -2  51   2        0.76        0.77      2.00 o 
  -1  51   2        5.79        7.36      2.35 o 
   0  51   2        0.31        2.22      2.09 o 
   1  51   2        5.66        1.89      2.87 o 
  -2  52   2        1.56        3.80      2.33 o 
  -1  52   2        1.22        5.79      2.25 o 
   0  52   2        6.73        9.76      2.41 o 
  -7   1   3        0.71        0.12      1.44 o 
  -6   1   3       50.14       46.08      3.58 o 
  -5   1   3        0.13        0.48      0.79 o 
  -4   1   3       51.60       55.53      1.54 o 
  -3   1   3      138.39      159.58      2.36 o 
  -2   1   3     1144.23     1204.23     12.82 o 
   0   1   3       27.56       36.59      1.79 o 
   2   1   3       96.51      100.40      1.96 o 
   3   1   3        0.49       -0.70      0.70 o 
   4   1   3        0.00       -0.34      1.40 o 
   5   1   3        2.12        1.78      1.90 o 
  -7   2   3        0.56        1.85      1.59 o 
  -6   2   3       71.07       76.80      4.06 o 
  -5   2   3       74.36       78.55      2.62 o 
  -4   2   3        2.72        2.85      0.98 o 
  -3   2   3      187.42      213.35      3.31 o 
  -2   2   3      249.58      265.34      3.75 o 
  -1   2   3      395.36      400.76      7.37 o 
   0   2   3        0.62        2.18      0.84 o 
   1   2   3     6540.33     6491.46     59.78 o 
   2   2   3       57.16       63.98      1.63 o 
   3   2   3        1.42       -0.05      1.05 o 
   4   2   3        1.15        1.82      1.62 o 
   5   2   3        2.41        0.30      1.74 o 
  -7   3   3        0.88        3.37      2.53 o 
  -6   3   3        3.66        4.74      1.73 o 
  -5   3   3       35.47       38.78      2.08 o 
  -4   3   3       18.11       23.48      1.42 o 
  -3   3   3      773.59      775.81      9.69 o 
  -2   3   3     1015.47     1093.28     13.10 o 
  -1   3   3      158.36      165.39      7.91 o 
   0   3   3     1241.87     1228.30     16.28 o 
   1   3   3     4202.78     4122.64     38.35 o 
   2   3   3        0.28        0.02      0.58 o 
   3   3   3       11.89       11.71      1.20 o 
   4   3   3        0.33       -1.33      1.33 o 
   5   3   3        3.39        4.40      2.01 o 
  -7   4   3        0.05        0.42      1.88 o 
  -6   4   3       60.77       60.74      3.61 o 
  -5   4   3      377.85      349.99      6.59 o 
  -4   4   3       35.26       30.04      1.18 o 
  -3   4   3        2.30        6.77      0.57 o 
  -2   4   3       16.47       13.77      0.72 o 
  -1   4   3      251.37      235.61      3.91 o 
   0   4   3        3.86        7.80      0.66 o 
   1   4   3     2698.79     2648.08     27.57 o 
   2   4   3        0.10        1.91      0.64 o 
   3   4   3        0.74       -0.28      0.72 o 
   4   4   3        4.28        4.73      2.19 o 
   5   4   3       19.52       23.06      3.19 o 
  -7   5   3        0.79        1.38      1.60 o 
  -6   5   3      426.15      419.63     10.51 o 
  -5   5   3      287.65      270.89      5.52 o 
  -4   5   3       36.93       35.91      2.13 o 
  -3   5   3     1019.36     1075.31     11.67 o 
  -2   5   3       35.88       34.17      1.15 o 
  -1   5   3      178.37      157.57      2.88 o 
   0   5   3      326.60      337.99      4.27 o 
   1   5   3     1128.17     1074.99     11.92 o 
   2   5   3       29.30       31.63      1.27 o 
   3   5   3        7.24        6.87      1.00 o 
   4   5   3        5.09        4.58      1.46 o 
   5   5   3        0.44        1.42      1.87 o 
  -7   6   3        2.24        3.25      1.83 o 
  -6   6   3      260.29      254.55      7.55 o 
  -5   6   3       36.43       41.63      2.24 o 
  -4   6   3        5.67        2.63      0.49 o 
  -3   6   3      660.91      655.17      7.46 o 
  -2   6   3     1447.19     1375.93     16.33 o 
  -1   6   3       48.87       45.18      1.81 o 
   0   6   3     1304.76     1203.40     18.19 o 
   1   6   3       81.56      105.88      2.21 o 
   2   6   3        8.05       13.30      0.96 o 
   3   6   3        0.93        0.59      0.85 o 
   4   6   3       15.48       16.27      1.94 o 
   5   6   3        2.75       -0.64      1.64 o 
  -7   7   3       11.43       12.69      2.45 o 
  -6   7   3       25.04       32.36      5.32 o 
  -5   7   3        3.18        4.26      0.95 o 
  -4   7   3      222.33      243.53      5.20 o 
  -3   7   3      180.01      198.94      2.56 o 
  -2   7   3       35.41       37.47      1.08 o 
  -1   7   3        0.39        0.20      0.27 o 
   0   7   3      178.21      177.85      2.95 o 
   1   7   3      439.13      432.36      5.48 o 
   2   7   3      123.79      113.46      2.42 o 
   3   7   3       20.25       22.35      1.43 o 
   4   7   3       93.49       86.36      4.30 o 
   5   7   3        1.74       -0.79      1.79 o 
  -7   8   3        1.06        3.23      1.78 o 
  -6   8   3      102.66       90.39      4.31 o 
  -5   8   3       36.90       38.07      1.86 o 
  -4   8   3       87.56       94.43      1.72 o 
  -3   8   3      373.76      395.16      4.09 o 
  -2   8   3       81.52       85.98      1.52 o 
  -1   8   3      580.86      570.11      7.20 o 
   0   8   3      541.59      548.30      7.12 o 
   1   8   3       34.19       47.87      1.63 o 
   2   8   3      396.56      366.76      5.62 o 
   3   8   3       80.63       83.82      2.64 o 
   4   8   3        3.52        2.99      1.43 o 
   5   8   3        0.42        0.33      3.36 o 
  -7   9   3        0.32        1.17      1.64 o 
  -6   9   3       45.25       52.90      3.71 o 
  -5   9   3      101.29      101.65      2.70 o 
  -4   9   3        7.00        6.19      1.32 o 
  -3   9   3      165.73      174.31      2.33 o 
  -2   9   3        7.68        7.11      0.60 o 
  -1   9   3      359.71      373.29      5.66 o 
   0   9   3        0.00        0.45      0.32 o 
   1   9   3        1.39        1.35      0.36 o 
   2   9   3      420.70      419.10      7.75 o 
   3   9   3        0.73        3.19      1.01 o 
   4   9   3       13.93       17.26      2.03 o 
   5   9   3        4.61        7.18      4.72 o 
  -7  10   3        0.05       -0.20      1.49 o 
  -6  10   3       32.26       28.45      3.10 o 
  -5  10   3      326.39      315.16      5.35 o 
  -4  10   3       35.59       28.18      1.30 o 
  -3  10   3      271.37      272.86      3.52 o 
  -2  10   3      169.48      167.61      2.40 o 
  -1  10   3       28.10       31.62      0.98 o 
   0  10   3       13.22       12.47      1.13 o 
   1  10   3      157.57      165.00      3.03 o 
   2  10   3        4.40        5.59      0.93 o 
   3  10   3      116.70      117.08      3.10 o 
   4  10   3        5.57        3.83      1.69 o 
   5  10   3        5.58        2.80      2.01 o 
  -7  11   3        2.48        0.08      1.55 o 
  -6  11   3      139.70      135.21      4.87 o 
  -5  11   3       17.61       17.84      1.75 o 
  -4  11   3      300.25      286.27      4.42 o 
  -3  11   3       92.02       80.80      1.34 o 
  -2  11   3      115.19      100.04      1.55 o 
  -1  11   3      197.53      190.38      3.93 o 
   0  11   3       68.10       76.83      1.58 o 
   1  11   3      108.89      126.38      2.57 o 
   2  11   3       10.19       13.20      1.15 o 
   3  11   3        6.07        9.43      1.28 o 
   4  11   3        0.45        1.23      1.26 o 
   5  11   3        2.80        1.58      1.98 o 
  -7  12   3        1.29        2.60      1.72 o 
  -6  12   3       41.27       46.94      3.62 o 
  -5  12   3       42.73       44.94      1.89 o 
  -4  12   3      235.91      239.30      3.89 o 
  -3  12   3        5.64        6.16      0.45 o 
  -2  12   3       59.24       64.32      1.67 o 
  -1  12   3        8.02       11.02      0.90 o 
   0  12   3       17.93       23.32      1.91 o 
   1  12   3       52.26       51.47      1.49 o 
   2  12   3        5.34        2.70      0.81 o 
   3  12   3       38.18       35.94      2.37 o 
   4  12   3       12.56       14.32      1.95 o 
   5  12   3       13.61       13.44      2.67 o 
  -7  13   3        4.33        5.62      2.01 o 
  -6  13   3       16.22       17.64      1.58 o 
  -5  13   3       61.22       56.98      2.59 o 
  -4  13   3       34.14       37.35      1.58 o 
  -3  13   3       93.59      101.99      1.61 o 
  -2  13   3     3632.47     3706.68     29.92 o 
  -1  13   3     1596.02     1550.95     18.36 o 
   0  13   3      494.81      515.39      6.86 o 
   1  13   3        1.82        2.79      0.63 o 
   2  13   3      127.87      128.47      2.62 o 
   3  13   3        1.89        2.99      1.04 o 
   4  13   3        2.02        0.85      1.11 o 
   5  13   3        0.16       -0.51      1.88 o 
  -7  14   3        1.99        1.63      1.95 o 
  -6  14   3        0.06        0.42      0.89 o 
  -5  14   3        2.68        1.74      0.82 o 
  -4  14   3        3.54        2.15      0.73 o 
  -3  14   3       10.60       15.89      0.73 o 
  -2  14   3     1598.61     1544.79     29.04 o 
  -1  14   3        3.00        3.45      0.68 o 
   0  14   3       38.60       40.58      1.29 o 
   1  14   3        7.11        8.88      0.82 o 
   2  14   3        1.62        2.02      0.76 o 
   3  14   3        0.14        0.47      0.95 o 
   4  14   3        0.50       -0.98      0.98 o 
   5  14   3        0.52       -1.12      1.82 o 
  -7  15   3        0.42        1.73      1.74 o 
  -6  15   3        2.90        3.08      1.05 o 
  -5  15   3        4.95        6.07      1.02 o 
  -4  15   3      165.68      144.87      3.09 o 
  -3  15   3       39.10       34.66      0.95 o 
  -2  15   3      244.10      193.35      3.31 o 
  -1  15   3     2643.93     2767.56     28.58 o 
   0  15   3       79.60       82.82      3.24 o 
   1  15   3       26.26       29.15      1.31 o 
   2  15   3       10.08       11.32      1.04 o 
   3  15   3       27.78       25.65      1.90 o 
   4  15   3        1.31       -0.65      1.35 o 
   5  15   3        0.88       -0.81      1.79 o 
  -7  16   3        0.00        2.91      1.82 o 
  -6  16   3        0.96        0.53      1.24 o 
  -5  16   3      205.23      195.55      4.01 o 
  -4  16   3       41.81       40.29      1.76 o 
  -3  16   3       21.85       26.49      0.92 o 
  -2  16   3       43.37       49.23      3.25 o 
  -1  16   3      377.31      401.20      5.09 o 
   0  16   3      327.36      355.18      4.56 o 
   1  16   3        9.04        8.20      0.89 o 
   2  16   3        0.87        2.17      0.74 o 
   3  16   3        1.09        1.98      1.01 o 
   4  16   3        0.09       -0.39      1.07 o 
   5  16   3        0.20       -1.00      1.70 o 
  -7  17   3        4.83        7.34      2.16 o 
  -6  17   3        1.71        1.05      0.96 o 
  -5  17   3       10.37       11.87      1.28 o 
  -4  17   3       28.65       29.62      1.60 o 
  -3  17   3        4.24        6.24      0.54 o 
  -2  17   3      217.18      202.15      2.89 o 
  -1  17   3      420.06      478.77      5.89 o 
   0  17   3      196.91      195.04      2.93 o 
   1  17   3       10.84        8.17      0.91 o 
   2  17   3       57.13       61.08      1.84 o 
   3  17   3        0.13       -0.71      0.94 o 
   4  17   3        3.26        1.18      1.12 o 
   5  17   3        0.19       -0.68      1.96 o 
  -7  18   3        2.54        2.32      1.84 o 
  -6  18   3        2.07        0.07      0.92 o 
  -5  18   3       99.97       94.59      2.76 o 
  -4  18   3       22.80       22.75      1.44 o 
  -3  18   3      203.44      203.24      4.25 o 
  -2  18   3     1118.20     1105.56      9.56 o 
  -1  18   3      108.45      128.48      2.33 o 
   0  18   3      368.67      392.12      4.97 o 
   1  18   3      214.13      233.22      3.96 o 
   2  18   3        3.94        7.43      0.94 o 
   3  18   3        0.24        1.13      1.03 o 
   4  18   3        6.14        5.06      1.38 o 
   5  18   3        2.77        2.68      2.14 o 
  -7  19   3        0.49       -1.49      1.62 o 
  -6  19   3        0.07        0.48      0.91 o 
  -5  19   3       35.08       38.71      2.47 o 
  -4  19   3      280.10      266.59      4.76 o 
  -3  19   3      352.69      346.56      4.59 o 
  -2  19   3      555.89      570.02      5.35 o 
  -1  19   3      146.87      161.92      2.47 o 
   0  19   3      229.17      219.45      2.94 o 
   1  19   3       15.50       17.29      1.18 o 
   2  19   3       39.38       38.36      1.60 o 
   3  19   3       20.07       20.36      2.02 o 
   4  19   3        0.47       -1.07      1.07 o 
   5  19   3        0.35       -0.01      1.92 o 
  -7  20   3        2.08        3.95      2.17 o 
  -6  20   3        5.72        5.82      1.19 o 
  -5  20   3       58.53       54.10      2.11 o 
  -4  20   3       48.62       50.35      2.73 o 
  -3  20   3      218.45      200.46      3.11 o 
  -2  20   3      658.45      685.86      6.29 o 
  -1  20   3       68.88       68.50      1.55 o 
   0  20   3      132.43      137.11      2.12 o 
   1  20   3       28.26       31.07      1.44 o 
   2  20   3      153.17      155.50      3.51 o 
   3  20   3        1.87        3.16      1.21 o 
   4  20   3        0.72        0.48      1.22 o 
   5  20   3        2.03        4.70      1.84 o 
  -7  21   3       28.73       34.87      7.90 o 
  -6  21   3       13.43       12.40      1.54 o 
  -5  21   3        0.29        1.08      0.89 o 
  -4  21   3       37.80       41.89      1.73 o 
  -3  21   3        3.80        3.43      0.61 o 
  -2  21   3      390.25      409.91      4.52 o 
  -1  21   3       80.71       93.74      1.80 o 
   0  21   3        0.31        0.68      0.58 o 
   1  21   3        4.50        4.50      0.74 o 
   2  21   3        9.83       10.25      1.27 o 
   3  21   3        0.34        4.83      1.26 o 
   4  21   3        0.18        1.50      1.64 o 
   5  21   3        0.01       -1.93      1.93 o 
  -7  22   3        0.03        1.96      1.79 o 
  -6  22   3        8.27        6.67      1.30 o 
  -5  22   3        0.26        4.30      1.06 o 
  -4  22   3        2.51        2.56      0.78 o 
  -3  22   3       15.05       16.96      1.54 o 
  -2  22   3      102.13       89.92      1.81 o 
  -1  22   3       44.00       43.34      1.31 o 
   0  22   3       27.90       25.77      1.29 o 
   1  22   3        0.91        0.39      0.50 o 
   2  22   3        0.24        0.62      0.90 o 
   3  22   3      139.83      135.40      3.61 o 
   4  22   3       18.67       18.32      1.91 o 
   5  22   3        5.09        5.49      2.52 o 
  -7  23   3        1.45       -0.72      2.29 o 
  -6  23   3        0.74        0.96      1.02 o 
  -5  23   3      325.71      294.06      5.46 o 
  -4  23   3       50.65       47.61      1.85 o 
  -3  23   3      391.47      343.69     13.66 o 
  -2  23   3        5.21        3.11      0.60 o 
  -1  23   3      366.60      337.63      4.23 o 
   0  23   3       14.86       18.37      1.18 o 
   1  23   3        8.75        8.95      0.95 o 
   2  23   3        0.01       -0.19      1.03 o 
   3  23   3        9.32       11.87      1.57 o 
   4  23   3        7.09        7.80      1.93 o 
  -7  24   3        0.00       -2.10      2.10 o 
  -6  24   3        6.64        5.77      1.53 o 
  -5  24   3      182.77      177.39      4.75 o 
  -4  24   3      141.33      125.08      3.16 o 
  -3  24   3       44.04       36.40      2.61 o 
  -2  24   3        0.03       -0.47      0.47 o 
  -1  24   3       65.36       61.99      1.56 o 
   0  24   3        9.28       10.62      0.94 o 
   1  24   3       25.07       23.63      1.33 o 
   2  24   3       41.44       41.20      2.63 o 
   3  24   3       10.58       12.93      1.96 o 
   4  24   3        0.00        0.31      1.55 o 
  -7  25   3        2.01        3.03      1.85 o 
  -6  25   3       18.28       24.08      2.29 o 
  -5  25   3       92.78       84.14      2.86 o 
  -4  25   3       17.40        8.79      1.22 o 
  -3  25   3       24.43       30.72      1.46 o 
  -2  25   3       90.41       80.06      1.80 o 
  -1  25   3        2.03        1.34      0.54 o 
   0  25   3       20.68       20.40      1.22 o 
   1  25   3       11.40       10.87      1.10 o 
   2  25   3       90.46      100.27      3.62 o 
   3  25   3        0.45       -0.01      1.48 o 
   4  25   3        0.46        0.83      1.55 o 
  -7  26   3        1.46        1.37      1.78 o 
  -6  26   3       11.76       15.95      2.06 o 
  -5  26   3       78.67       81.23      2.78 o 
  -4  26   3      129.99       96.35      2.82 o 
  -3  26   3       17.50       12.78      1.04 o 
  -2  26   3       25.12       28.24      1.35 o 
  -1  26   3       16.80       14.66      0.97 o 
   0  26   3       23.34       23.62      1.34 o 
   1  26   3        6.29        6.30      0.98 o 
   2  26   3      322.93      339.45      7.09 o 
   3  26   3        0.14       -1.06      1.38 o 
   4  26   3       35.19       38.37      3.12 o 
  -6  27   3        1.94        2.32      1.39 o 
  -5  27   3        4.82        5.83      1.20 o 
  -4  27   3       30.34       25.95      1.81 o 
  -3  27   3       22.01       14.73      1.13 o 
  -2  27   3       72.93       73.27      1.92 o 
  -1  27   3      117.41      108.28      2.16 o 
   0  27   3       79.20       74.49      2.02 o 
   1  27   3        5.69        4.35      0.95 o 
   2  27   3      561.70      590.11     10.49 o 
   3  27   3        2.03       -0.47      1.53 o 
   4  27   3        2.84        2.46      2.23 o 
  -6  28   3        1.45       -0.44      1.07 o 
  -5  28   3        0.25        0.68      1.00 o 
  -4  28   3       51.70       49.91      2.09 o 
  -3  28   3        3.25        1.62      0.85 o 
  -2  28   3       53.48       48.67      1.92 o 
  -1  28   3       49.28       45.75      1.51 o 
   0  28   3       93.28       93.78      2.50 o 
   1  28   3       18.88       21.50      1.41 o 
   2  28   3      235.17      230.54      5.63 o 
   3  28   3        1.05       -1.41      1.41 o 
   4  28   3        4.37        0.09      1.75 o 
  -6  29   3        5.24        4.73      1.37 o 
  -5  29   3        0.99        1.21      1.04 o 
  -4  29   3       32.20       28.93      1.90 o 
  -3  29   3      116.16       92.57      2.67 o 
  -2  29   3       11.02       16.14      1.16 o 
  -1  29   3        3.71        2.81      1.06 o 
   0  29   3        4.40        3.78      0.99 o 
   1  29   3       30.29       34.93      1.73 o 
   2  29   3        1.89        8.20      1.75 o 
   3  29   3        1.94        3.25      1.85 o 
   4  29   3        3.30        4.92      1.84 o 
  -6  30   3        3.85        5.19      2.36 o 
  -5  30   3       16.74       21.71      1.98 o 
  -4  30   3        0.01        0.63      0.83 o 
  -3  30   3      123.01      102.50      4.04 o 
  -2  30   3       64.15       61.48      1.88 o 
  -1  30   3      151.78      139.57      4.20 o 
   0  30   3        3.15        4.17      1.03 o 
   1  30   3       31.90       33.87      1.83 o 
   2  30   3       72.75       82.26      4.16 o 
   3  30   3        1.49        0.05      1.47 o 
   4  30   3        0.11       -1.19      1.65 o 
  -6  31   3        0.27       -1.13      1.13 o 
  -5  31   3       11.97       14.53      1.75 o 
  -4  31   3        4.54        2.97      1.06 o 
  -3  31   3       51.75       41.82      2.06 o 
  -2  31   3       51.62       51.07      2.60 o 
  -1  31   3       53.21       45.20      1.85 o 
   0  31   3       63.64       72.66      2.18 o 
   1  31   3       67.53       67.23      2.48 o 
   2  31   3       56.64       55.37      4.97 o 
   3  31   3        2.36        0.98      1.57 o 
   4  31   3        1.08        0.57      1.75 o 
  -6  32   3        1.08        0.55      1.21 o 
  -5  32   3        3.84        3.97      1.24 o 
  -4  32   3        3.05        3.49      1.19 o 
  -3  32   3        0.17        1.63      0.90 o 
  -2  32   3       39.25       36.96      1.65 o 
  -1  32   3       45.51       35.55      1.71 o 
   0  32   3      655.13      629.33      8.09 o 
   1  32   3      152.70      155.99      4.42 o 
   2  32   3        1.23        1.21      2.02 o 
   3  32   3        2.13        2.15      1.60 o 
   4  32   3        2.23        1.57      1.76 o 
  -6  33   3        3.64        4.13      1.99 o 
  -5  33   3        1.40        1.24      1.07 o 
  -4  33   3        2.86        4.37      1.13 o 
  -3  33   3       24.12       22.45      2.09 o 
  -2  33   3       32.16       24.23      1.45 o 
  -1  33   3        1.13        2.21      0.89 o 
   0  33   3      237.44      261.81      4.95 o 
   1  33   3       42.54       41.66      2.79 o 
   2  33   3        1.44       -0.68      1.39 o 
   3  33   3        0.05       -1.44      1.44 o 
   4  33   3        1.12       -1.59      1.59 o 
  -6  34   3        6.17        9.04      1.86 o 
  -5  34   3        0.55        0.65      1.24 o 
  -4  34   3        8.09       10.93      1.39 o 
  -3  34   3        6.22        6.88      1.64 o 
  -2  34   3       51.94       41.65      2.26 o 
  -1  34   3      132.49      135.28      2.96 o 
   0  34   3      365.79      354.65      6.07 o 
   1  34   3        1.66        3.05      1.46 o 
   2  34   3        0.92        0.84      1.49 o 
   3  34   3        1.46       -1.23      1.59 o 
   4  34   3        0.01       -2.17      2.17 o 
  -6  35   3       21.80       30.11      2.79 o 
  -5  35   3        0.00       -0.43      1.01 o 
  -4  35   3       31.95       30.95      2.11 o 
  -3  35   3        2.21        3.49      1.25 o 
  -2  35   3       49.47       41.88      2.12 o 
  -1  35   3      201.85      198.51      3.67 o 
   0  35   3       36.68       37.56      3.00 o 
   1  35   3       17.75       16.69      2.13 o 
   2  35   3        8.65       10.48      1.93 o 
   3  35   3        0.31       -0.71      1.58 o 
  -6  36   3        0.03        1.55      1.39 o 
  -5  36   3        0.09       -0.72      1.10 o 
  -4  36   3        1.39        2.43      1.07 o 
  -3  36   3        2.54        2.00      1.16 o 
  -2  36   3        1.67       -0.35      1.12 o 
  -1  36   3        4.90        8.35      1.10 o 
   0  36   3       23.09       23.08      1.81 o 
   1  36   3       55.29       54.42      3.22 o 
   2  36   3        0.06       -0.74      1.46 o 
   3  36   3        0.23       -1.84      1.84 o 
  -5  37   3        3.09        5.05      1.38 o 
  -4  37   3        9.00        9.58      1.45 o 
  -3  37   3        0.38       -0.76      1.03 o 
  -2  37   3       39.90       40.05      2.14 o 
  -1  37   3       30.36       31.84      1.76 o 
   0  37   3       30.59       31.84      2.05 o 
   1  37   3      129.78      129.75      4.21 o 
   2  37   3        2.72        2.93      1.64 o 
   3  37   3        0.21       -0.51      1.69 o 
  -5  38   3       10.99       12.57      1.74 o 
  -4  38   3        2.03       -0.04      1.02 o 
  -3  38   3        4.37        3.62      1.76 o 
  -2  38   3        5.91        5.04      1.14 o 
  -1  38   3       34.71       30.44      1.72 o 
   0  38   3        2.32        1.40      1.11 o 
   1  38   3       39.35       36.77      2.81 o 
   2  38   3       28.18       23.60      3.60 o 
   3  38   3        1.27       -0.88      1.67 o 
  -5  39   3       16.18       19.39      2.04 o 
  -4  39   3        4.27        4.51      1.30 o 
  -3  39   3        0.03        0.51      1.09 o 
  -2  39   3       22.13       22.56      1.75 o 
  -1  39   3       69.52       68.26      2.25 o 
   0  39   3        1.20        2.01      1.15 o 
   1  39   3        6.04        8.65      1.84 o 
   2  39   3       55.72       51.70      3.43 o 
   3  39   3        0.47       -1.46      1.57 o 
  -5  40   3        0.02        0.40      1.76 o 
  -4  40   3        0.03       -0.44      1.34 o 
  -3  40   3        0.01        0.66      1.17 o 
  -2  40   3        1.92        1.79      0.97 o 
  -1  40   3       18.12       17.95      1.50 o 
   0  40   3       16.43       18.45      1.81 o 
   1  40   3       13.96       16.86      3.01 o 
   2  40   3        0.26       -0.09      1.53 o 
   3  40   3        6.91       10.08      2.29 o 
  -5  41   3        7.20       11.03      2.51 o 
  -4  41   3       26.29       37.47      4.04 o 
  -3  41   3       40.96       41.48      2.84 o 
  -2  41   3        7.98        7.82      1.56 o 
  -1  41   3       26.48       24.82      1.67 o 
   0  41   3        3.74        4.19      1.30 o 
   1  41   3        8.68        9.73      1.94 o 
   2  41   3        0.40        1.20      1.68 o 
   3  41   3        0.27        0.33      1.79 o 
  -5  42   3       17.80       21.94      3.28 o 
  -4  42   3        7.10       11.34      2.42 o 
  -3  42   3        0.92        3.74      1.87 o 
  -2  42   3       10.77       10.72      2.98 o 
  -1  42   3        2.39        2.34      1.33 o 
   0  42   3        2.08       -0.15      1.36 o 
   1  42   3        0.00       -1.36      1.36 o 
   2  42   3        5.32        4.10      1.77 o 
  -4  43   3        0.50       -1.53      1.67 o 
  -3  43   3        9.04       12.74      2.56 o 
  -2  43   3        0.81       -0.06      1.54 o 
  -1  43   3        0.01       -0.83      1.06 o 
   0  43   3        0.02        0.52      1.70 o 
   1  43   3        4.41        3.61      2.24 o 
   2  43   3        0.02        1.91      1.94 o 
  -4  44   3       14.01       10.71      2.46 o 
  -3  44   3       50.08       57.89      4.41 o 
  -2  44   3        0.19        0.63      1.60 o 
  -1  44   3        0.03       -0.96      0.96 o 
   0  44   3        4.34        5.44      1.98 o 
   1  44   3        7.45        8.12      2.30 o 
   2  44   3        0.88        1.98      5.86 o 
  -4  45   3        0.02       -1.36      1.85 o 
  -3  45   3        0.19        1.28      1.93 o 
  -2  45   3        1.12        2.07      3.72 o 
  -1  45   3        0.34       -0.49      1.08 o 
   0  45   3       10.00       15.39      3.01 o 
   1  45   3        3.99        1.13      2.38 o 
   2  45   3        2.39        1.55      1.96 o 
  -4  46   3        9.12        7.97      2.43 o 
  -3  46   3        5.34        3.99      2.09 o 
  -2  46   3        6.10        3.06      1.89 o 
  -1  46   3        8.20        5.22      1.54 o 
   0  46   3       16.77       19.69      2.77 o 
   1  46   3        2.18        1.45      2.56 o 
   2  46   3        2.79        3.22      2.21 o 
  -4  47   3        0.83        4.41      3.41 o 
  -3  47   3        3.53        0.78      1.81 o 
  -2  47   3        2.70        2.88      1.84 o 
  -1  47   3        0.15       -1.13      1.13 o 
   0  47   3        2.84        1.61      1.83 o 
   1  47   3        0.26       -1.77      1.77 o 
  -3  48   3        7.57       12.32      2.58 o 
  -2  48   3       31.96       34.20      3.61 o 
  -1  48   3        0.27       -0.32      1.57 o 
   0  48   3       12.58       16.41      3.71 o 
   1  48   3        7.14       13.62      2.66 o 
  -3  49   3        2.34        2.89      2.12 o 
  -2  49   3        0.00        1.13      3.73 o 
  -1  49   3        4.91        6.80      2.11 o 
   0  49   3        7.52        9.56      2.98 o 
   1  49   3        0.30        0.88      2.48 o 
  -3  50   3        2.88        1.83      2.14 o 
  -2  50   3       20.82       22.40      4.82 o 
  -1  50   3       14.37       18.54      2.74 o 
   0  50   3        0.79       -1.24      3.54 o 
  -2  51   3        0.80        0.69      2.07 o 
  -1  51   3       22.80       27.43      4.79 o 
   0  51   3        0.55       -0.76      1.87 o 
  -8   0   4        3.36        2.62      2.76 o 
  -7   0   4        0.73        2.44      2.45 o 
  -6   0   4        8.12        6.59      2.58 o 
  -5   0   4       43.08       36.55      3.62 o 
  -4   0   4        7.16        5.18      1.23 o 
  -3   0   4      156.90      160.18      3.24 o 
  -2   0   4        3.30        5.78      0.73 o 
  -1   0   4      136.91      123.76      3.37 o 
   0   0   4     1443.62     1542.65     21.34 o 
   1   0   4       27.12       26.38      1.75 o 
   2   0   4      499.01      471.70      9.60 o 
   3   0   4        2.86        4.57      1.62 o 
   4   0   4        0.34        0.93      2.48 o 
   5   0   4        1.32        0.10      3.01 o 
  -8   1   4        0.26        0.11      1.72 o 
  -7   1   4        0.79        0.54      2.13 o 
  -6   1   4       67.25       70.58      3.67 o 
  -5   1   4       20.22       21.32      1.27 o 
  -4   1   4       94.62      102.15      2.58 o 
  -3   1   4       35.46       29.84      0.92 o 
  -2   1   4     1732.24     1689.88     17.91 o 
  -1   1   4       34.42       34.74      1.15 o 
   0   1   4      263.03      289.69      3.70 o 
   1   1   4        9.11        8.16      0.85 o 
   2   1   4       15.88       20.90      1.28 o 
   3   1   4        2.96        2.59      1.04 o 
   4   1   4        0.51       -1.37      1.37 o 
   5   1   4        0.53       -0.21      1.92 o 
  -8   2   4        0.84        0.39      1.83 o 
  -7   2   4        4.59        4.59      1.73 o 
  -6   2   4        0.05        2.79      1.50 o 
  -5   2   4        0.57       -0.10      0.75 o 
  -4   2   4      337.11      325.32      3.92 o 
  -3   2   4       44.30       34.83      1.09 o 
  -2   2   4       87.06       96.63      1.64 o 
  -1   2   4     1484.91     1536.03     16.29 o 
   0   2   4      697.15      781.41      8.20 o 
   1   2   4       54.98       50.49      1.51 o 
   2   2   4        8.22       11.01      1.18 o 
   3   2   4        3.65        2.01      1.13 o 
   4   2   4        0.34       -1.10      1.46 o 
   5   2   4        0.01        1.30      2.08 o 
  -8   3   4       15.34       16.25      2.95 o 
  -7   3   4        2.98        2.50      1.62 o 
  -6   3   4       80.03       81.44      3.95 o 
  -5   3   4       28.61       32.41      1.95 o 
  -4   3   4      262.21      253.58      3.24 o 
  -3   3   4      846.90      960.38     10.69 o 
  -2   3   4     1257.42     1280.87     12.59 o 
  -1   3   4      320.45      334.06      4.64 o 
   0   3   4       84.74       95.47      1.89 o 
   1   3   4       22.32       21.15      1.13 o 
   2   3   4        0.04        0.62      0.82 o 
   3   3   4        0.00        0.19      0.94 o 
   4   3   4        0.19       -1.43      1.43 o 
   5   3   4        1.04       -0.80      1.91 o 
  -8   4   4        3.51        4.97      2.04 o 
  -7   4   4       35.12       24.87      5.63 o 
  -6   4   4       12.71       10.25      2.01 o 
  -5   4   4      227.50      210.88      4.64 o 
  -4   4   4        7.87        4.38      0.55 o 
  -3   4   4      989.71     1008.40     11.19 o 
  -2   4   4       65.86       75.36      1.28 o 
  -1   4   4        1.71        0.52      0.43 o 
   0   4   4       24.17       31.58      1.98 o 
   1   4   4       78.93       74.76      1.79 o 
   2   4   4      120.20      110.26      3.14 o 
   3   4   4        0.60        0.19      0.95 o 
   4   4   4        0.50       -2.24      3.82 o 
   5   4   4        1.73        2.55      2.23 o 
  -8   5   4        1.33       -1.65      1.65 o 
  -7   5   4        3.76        3.49      1.71 o 
  -6   5   4       24.21       23.37      2.57 o 
  -5   5   4        1.26        3.66      1.00 o 
  -4   5   4       83.64       92.98      1.88 o 
  -3   5   4      340.60      393.54      4.99 o 
  -2   5   4       52.99       54.08      1.06 o 
  -1   5   4       66.62       63.56      1.64 o 
   0   5   4      398.89      406.34      4.77 o 
   1   5   4       10.39       11.98      0.95 o 
   2   5   4      403.41      364.51      4.83 o 
   3   5   4        4.44        2.55      1.08 o 
   4   5   4        3.18        2.72      2.22 o 
   5   5   4        6.11        5.34      2.91 o 
  -8   6   4        4.10        4.18      2.05 o 
  -7   6   4        9.97        7.58      3.01 o 
  -6   6   4        2.50        0.55      1.55 o 
  -5   6   4        8.32        9.90      1.32 o 
  -4   6   4      145.71      162.79      2.67 o 
  -3   6   4      252.29      277.41      3.82 o 
  -2   6   4        1.28        3.99      0.41 o 
  -1   6   4       69.19       66.26      2.67 o 
   0   6   4       16.09       14.02      1.00 o 
   1   6   4       15.33       14.67      1.01 o 
   2   6   4      673.98      655.19      7.51 o 
   3   6   4        1.35        1.28      1.02 o 
   4   6   4        6.76        2.54      1.96 o 
   5   6   4        3.62        1.54      2.23 o 
  -8   7   4        0.07        3.93      2.07 o 
  -7   7   4       18.24       17.17      3.64 o 
  -6   7   4       10.05       11.36      2.04 o 
  -5   7   4      421.01      379.93      9.03 o 
  -4   7   4       96.91       71.72      3.10 o 
  -3   7   4      216.28      229.97      3.05 o 
  -2   7   4      795.73      790.72      7.48 o 
  -1   7   4       74.87       83.58      1.92 o 
   0   7   4      215.85      218.37      3.03 o 
   1   7   4       14.37       15.06      1.19 o 
   2   7   4      440.58      407.43      5.87 o 
   3   7   4        4.18        6.04      1.28 o 
   4   7   4        1.47        2.00      2.20 o 
   5   7   4        0.19       -0.43      2.04 o 
  -8   8   4        0.78       -0.37      1.59 o 
  -7   8   4        4.78        4.65      1.84 o 
  -6   8   4        8.81       10.21      1.97 o 
  -5   8   4     1040.22      999.81     15.27 o 
  -4   8   4      156.75      148.56      2.29 o 
  -3   8   4      336.54      371.64      4.39 o 
  -2   8   4       22.99       29.03      1.04 o 
  -1   8   4      209.18      206.66      3.04 o 
   0   8   4      120.64      109.90      1.97 o 
   1   8   4       42.76       50.20      1.50 o 
   2   8   4       44.29       53.60      2.97 o 
   3   8   4       20.19       17.50      1.64 o 
   4   8   4        7.64        6.06      2.13 o 
   5   8   4        0.65        0.44      2.09 o 
  -8   9   4        0.00       -0.37      1.66 o 
  -7   9   4        1.28        1.76      1.58 o 
  -6   9   4       56.62       55.12      3.56 o 
  -5   9   4      839.92      812.12     12.85 o 
  -4   9   4        1.27        0.06      0.41 o 
  -3   9   4       63.93       74.54      1.69 o 
  -2   9   4      224.44      223.72      2.80 o 
  -1   9   4       68.10       92.33      2.16 o 
   0   9   4       29.22       31.09      1.27 o 
   1   9   4      228.56      237.10      3.39 o 
   2   9   4       69.39       75.26      2.27 o 
   3   9   4        2.28        3.95      1.41 o 
   4   9   4        2.74        2.87      1.47 o 
  -8  10   4        0.01       -1.48      1.48 o 
  -7  10   4       11.11        4.30      3.35 o 
  -6  10   4        2.04        2.46      1.12 o 
  -5  10   4      257.02      267.30      5.60 o 
  -4  10   4      180.89      177.45      2.78 o 
  -3  10   4       45.27       40.36      1.28 o 
  -2  10   4       92.05       83.95      1.63 o 
  -1  10   4        1.30        2.53      0.57 o 
   0  10   4      133.61      141.61      2.51 o 
   1  10   4        1.11        1.29      0.65 o 
   2  10   4       22.95       29.38      1.60 o 
   3  10   4      129.95      113.12      3.26 o 
   4  10   4        5.63        5.70      1.70 o 
  -8  11   4        4.07        0.68      1.86 o 
  -7  11   4       46.17       47.64      6.99 o 
  -6  11   4       22.26       19.49      1.84 o 
  -5  11   4        0.03        1.25      0.96 o 
  -4  11   4       15.34       13.51      0.97 o 
  -3  11   4        9.36        4.71      0.64 o 
  -2  11   4       46.95       45.50      1.25 o 
  -1  11   4       74.85       76.05      2.54 o 
   0  11   4        1.55        0.58      0.39 o 
   1  11   4       71.21       66.17      1.80 o 
   2  11   4       27.64       27.82      2.05 o 
   3  11   4       19.15       18.66      1.74 o 
   4  11   4        0.00        0.53      1.44 o 
  -7  12   4        5.55        3.06      1.87 o 
  -6  12   4       56.75       53.40      2.66 o 
  -5  12   4       57.60       61.25      3.85 o 
  -4  12   4      279.54      253.31      4.15 o 
  -3  12   4      122.14      126.77      3.97 o 
  -2  12   4       86.44       80.70      2.30 o 
  -1  12   4       97.38      106.74      3.46 o 
   0  12   4       30.54       26.34      1.87 o 
   1  12   4        1.86       -0.08      0.69 o 
   2  12   4        7.25        5.79      1.13 o 
   3  12   4        3.35        3.56      1.19 o 
   4  12   4       11.67        9.07      1.93 o 
  -7  13   4        5.99        1.97      1.55 o 
  -6  13   4       13.78       12.18      1.64 o 
  -5  13   4      254.43      246.77      4.60 o 
  -4  13   4      152.51      140.98      2.86 o 
  -3  13   4       26.00       24.73      2.71 o 
  -2  13   4       15.18       21.11      1.05 o 
  -1  13   4       31.14       31.02      1.19 o 
   0  13   4      608.54      629.46      8.39 o 
   1  13   4       15.14       16.31      1.07 o 
   2  13   4        1.10        0.85      0.82 o 
   3  13   4       14.42       14.00      1.60 o 
   4  13   4        0.76       -1.33      1.33 o 
  -7  14   4        0.16       -1.31      1.31 o 
  -6  14   4        4.56        4.91      1.28 o 
  -5  14   4       39.01       47.51      2.24 o 
  -4  14   4     1038.58      991.47     11.23 o 
  -3  14   4      554.01      490.58     12.60 o 
  -2  14   4     1153.28     1134.78     20.73 o 
  -1  14   4      297.74      284.86      9.18 o 
   0  14   4      838.14      855.76     11.40 o 
   1  14   4       16.24       19.56      1.15 o 
   2  14   4        0.32       -0.22      0.74 o 
   3  14   4        0.42        1.64      1.13 o 
   4  14   4        0.11       -1.28      1.28 o 
  -7  15   4        0.52       -0.05      1.54 o 
  -6  15   4        0.08       -0.74      0.74 o 
  -5  15   4       12.88       14.24      1.96 o 
  -4  15   4      141.18      141.53      2.66 o 
  -3  15   4       50.86       39.57      1.79 o 
  -2  15   4      234.13      230.84      6.54 o 
  -1  15   4      744.50      724.35      8.34 o 
   0  15   4      779.53      768.66     15.29 o 
   1  15   4      131.91      130.40      2.52 o 
   2  15   4        7.81        7.82      1.05 o 
   3  15   4        0.46        0.15      1.06 o 
   4  15   4        0.53        1.42      1.49 o 
  -7  16   4        0.45       -0.87      1.40 o 
  -6  16   4        3.84        4.01      1.06 o 
  -5  16   4       14.04       13.71      1.29 o 
  -4  16   4      213.43      200.06      2.84 o 
  -3  16   4      117.07      118.24      2.25 o 
  -2  16   4      411.63      392.51      5.16 o 
  -1  16   4      395.83      386.62      5.82 o 
   0  16   4        0.03        2.74      0.84 o 
   1  16   4       54.00       53.33      1.61 o 
   2  16   4       33.89       28.25      1.61 o 
   3  16   4        3.01        1.20      1.23 o 
   4  16   4        0.63       -1.43      1.43 o 
  -7  17   4       30.35       39.60      3.63 o 
  -6  17   4        1.65        1.78      0.96 o 
  -5  17   4        3.56        2.67      0.88 o 
  -4  17   4      292.94      264.67      3.43 o 
  -3  17   4      376.51      327.99      3.76 o 
  -2  17   4        2.47        2.29      0.66 o 
  -1  17   4     1061.85     1117.03     14.00 o 
   0  17   4       46.22       53.37      1.69 o 
   1  17   4       11.98       13.59      0.99 o 
   2  17   4       37.65       39.02      2.30 o 
   3  17   4       19.21       16.93      2.40 o 
   4  17   4        0.88       -0.96      1.48 o 
  -7  18   4        8.39       14.99      2.51 o 
  -6  18   4        0.00        0.41      0.90 o 
  -5  18   4        0.12       -0.70      0.70 o 
  -4  18   4        2.94        2.41      0.83 o 
  -3  18   4       19.01       18.28      1.09 o 
  -2  18   4       45.20       48.18      1.57 o 
  -1  18   4       10.79       14.27      1.19 o 
   0  18   4        0.05        0.03      0.38 o 
   1  18   4        1.13        0.77      0.60 o 
   2  18   4        6.24        5.66      1.19 o 
   3  18   4        1.19        1.67      1.20 o 
   4  18   4        0.05       -0.89      1.47 o 
  -7  19   4        0.98        2.27      1.86 o 
  -6  19   4        1.69        2.29      1.04 o 
  -5  19   4        3.41        4.64      0.92 o 
  -4  19   4       47.34       41.74      1.46 o 
  -3  19   4      374.32      361.54      4.53 o 
  -2  19   4      116.67      127.66      2.49 o 
  -1  19   4      323.30      297.91      4.35 o 
   0  19   4        0.03       -0.44      0.44 o 
   1  19   4       15.99       17.19      1.06 o 
   2  19   4       26.85       24.36      1.80 o 
   3  19   4        0.00        0.23      1.20 o 
   4  19   4        3.34        1.37      1.69 o 
  -7  20   4        1.87        1.03      1.59 o 
  -6  20   4        5.71        5.51      1.25 o 
  -5  20   4       12.26       10.71      1.22 o 
  -4  20   4      367.13      373.40      5.40 o 
  -3  20   4       14.73       15.49      1.59 o 
  -2  20   4       51.78       53.14      1.84 o 
  -1  20   4       33.25       39.44      1.54 o 
   0  20   4        8.24        9.49      1.29 o 
   1  20   4       13.53       14.56      1.39 o 
   2  20   4        9.95       11.41      1.78 o 
   3  20   4        5.03        5.59      1.73 o 
   4  20   4        9.81        9.51      2.13 o 
  -7  21   4        2.56        1.47      1.94 o 
  -6  21   4        0.47       -0.29      1.17 o 
  -5  21   4        8.04        9.50      1.41 o 
  -4  21   4      854.84      852.42     11.77 o 
  -3  21   4        6.73        3.25      0.85 o 
  -2  21   4        0.01        0.63      0.63 o 
  -1  21   4       48.47       51.89      1.83 o 
   0  21   4      131.63      124.14      3.44 o 
   1  21   4        2.09        1.68      0.91 o 
   2  21   4       17.53       19.78      2.13 o 
   3  21   4        0.87        1.08      1.52 o 
   4  21   4        0.25       -0.92      1.60 o 
  -7  22   4        0.13        0.23      1.62 o 
  -6  22   4        3.66        2.65      1.53 o 
  -5  22   4        6.43        9.33      1.37 o 
  -4  22   4      865.66      797.14     11.20 o 
  -3  22   4      105.09      100.04      2.48 o 
  -2  22   4      125.30      123.39      2.51 o 
  -1  22   4       63.18       67.57      2.16 o 
   0  22   4       80.24       80.17      2.93 o 
   1  22   4       11.17       13.43      1.42 o 
   2  22   4       19.78       17.97      2.06 o 
   3  22   4       51.67       52.61      3.41 o 
   4  22   4        0.71        0.92      2.22 o 
  -7  23   4        9.99       11.34      2.40 o 
  -6  23   4        0.01        0.33      1.01 o 
  -5  23   4       93.26       76.52      2.70 o 
  -4  23   4       42.42       52.35      2.33 o 
  -3  23   4      221.29      209.32      3.34 o 
  -2  23   4       38.02       37.32      1.57 o 
  -1  23   4        6.76        6.26      0.88 o 
   0  23   4       64.72       71.70      2.09 o 
   1  23   4        1.32        3.29      1.04 o 
   2  23   4        2.01        1.60      1.39 o 
   3  23   4       44.01       50.11      3.34 o 
   4  23   4        1.41       -0.25      1.69 o 
  -7  24   4        0.00       -0.36      1.57 o 
  -6  24   4        0.49        0.08      1.07 o 
  -5  24   4        3.35        2.11      1.00 o 
  -4  24   4       32.11       28.83      1.85 o 
  -3  24   4       97.74       91.32      2.46 o 
  -2  24   4      255.21      254.58      3.66 o 
  -1  24   4       44.97       51.04      1.82 o 
   0  24   4        0.29        0.35      0.73 o 
   1  24   4        0.08        0.52      0.78 o 
   2  24   4        0.13       -1.19      1.34 o 
   3  24   4      135.01      125.89      5.26 o 
   4  24   4        1.91       -1.37      2.97 o 
  -7  25   4        0.85        0.51      1.22 o 
  -6  25   4        3.84        8.87      1.48 o 
  -5  25   4        7.55        9.42      1.39 o 
  -4  25   4      135.27      121.14      3.19 o 
  -3  25   4      163.86      157.54      2.55 o 
  -2  25   4       51.86       45.54      1.53 o 
  -1  25   4       10.64       10.14      1.29 o 
   0  25   4        1.30       -0.70      0.70 o 
   1  25   4        0.01       -0.05      0.80 o 
   2  25   4        2.32        2.44      1.50 o 
   3  25   4       28.86       36.41      2.98 o 
   4  25   4        4.98        4.41      2.05 o 
  -7  26   4        3.29        4.83      1.45 o 
  -6  26   4        7.60        8.37      1.46 o 
  -5  26   4       50.02       48.94      2.44 o 
  -4  26   4       16.48       11.85      1.35 o 
  -3  26   4      411.44      387.72      6.50 o 
  -2  26   4      306.57      284.21      4.02 o 
  -1  26   4        1.76        2.62      0.93 o 
   0  26   4       21.14       22.52      1.44 o 
   1  26   4        0.72        0.37      0.84 o 
   2  26   4        8.07        6.31      2.02 o 
   3  26   4       29.67       31.93      2.94 o 
   4  26   4        0.10        0.93      1.75 o 
  -7  27   4        4.42        1.56      2.05 o 
  -6  27   4       15.21       14.15      1.75 o 
  -5  27   4        2.15        4.29      1.31 o 
  -4  27   4       67.66       52.62      2.32 o 
  -3  27   4       10.11        7.44      1.00 o 
  -2  27   4       12.25       12.58      1.03 o 
  -1  27   4       17.74       15.34      1.25 o 
   0  27   4        6.48        4.67      0.95 o 
   1  27   4       10.85       13.19      1.28 o 
   2  27   4        0.00       -0.29      1.47 o 
   3  27   4        0.42        3.25      1.85 o 
   4  27   4        3.00        6.34      2.21 o 
  -7  28   4        5.10        6.15      2.52 o 
  -6  28   4        3.87        3.09      1.33 o 
  -5  28   4        6.82        8.98      1.71 o 
  -4  28   4       20.88       18.17      1.65 o 
  -3  28   4        2.65        0.25      0.84 o 
  -2  28   4       57.76       55.80      1.91 o 
  -1  28   4       45.25       44.76      1.79 o 
   0  28   4       34.57       28.13      1.60 o 
   1  28   4       51.85       49.31      2.04 o 
   2  28   4       10.23       11.09      1.95 o 
   3  28   4       31.95       33.85      3.00 o 
  -6  29   4        5.28        8.31      1.67 o 
  -5  29   4       19.75       18.77      1.80 o 
  -4  29   4       56.32       53.94      2.50 o 
  -3  29   4       43.51       40.09      2.04 o 
  -2  29   4       37.08       39.63      1.70 o 
  -1  29   4        4.18        4.46      1.01 o 
   0  29   4        0.04       -0.78      0.78 o 
   1  29   4       17.22       15.87      2.42 o 
   2  29   4       27.69       26.62      3.96 o 
   3  29   4       23.19       21.22      2.59 o 
  -6  30   4        0.26       -0.07      1.10 o 
  -5  30   4        2.79        1.79      1.08 o 
  -4  30   4        0.06       -0.54      0.84 o 
  -3  30   4        0.10       -0.12      0.82 o 
  -2  30   4       28.18       27.84      1.43 o 
  -1  30   4      260.52      243.53      4.17 o 
   0  30   4       22.01       19.24      1.46 o 
   1  30   4       97.86       92.70      3.65 o 
   2  30   4       10.80        7.93      2.17 o 
   3  30   4        3.74        2.33      1.85 o 
  -6  31   4        0.18       -0.38      1.12 o 
  -5  31   4        0.24        2.39      1.06 o 
  -4  31   4        8.39        8.67      1.31 o 
  -3  31   4       65.62       58.33      2.89 o 
  -2  31   4      394.39      348.30      4.78 o 
  -1  31   4      192.70      210.61      3.85 o 
   0  31   4        0.22       -0.84      0.84 o 
   1  31   4       36.89       37.13      2.72 o 
   2  31   4        1.72        3.22      2.12 o 
   3  31   4        0.17       -0.40      1.57 o 
  -6  32   4        3.61        1.62      1.34 o 
  -5  32   4        2.87        3.00      1.15 o 
  -4  32   4        0.08        0.71      0.92 o 
  -3  32   4       24.23       22.07      1.65 o 
  -2  32   4       90.61       98.85      2.56 o 
  -1  32   4      227.43      213.31      5.23 o 
   0  32   4       10.03       10.61      1.26 o 
   1  32   4        9.37        7.59      1.87 o 
   2  32   4        2.92        1.24      1.81 o 
   3  32   4        0.24        1.11      1.79 o 
  -6  33   4        0.28        0.81      1.22 o 
  -5  33   4        0.08       -0.08      1.03 o 
  -4  33   4       16.91       19.97      1.77 o 
  -3  33   4       37.72       31.80      2.35 o 
  -2  33   4       72.80       61.25      2.04 o 
  -1  33   4      107.71       99.89      2.61 o 
   0  33   4        2.04        4.05      1.10 o 
   1  33   4       10.54       11.02      1.95 o 
   2  33   4        5.58        3.28      2.73 o 
   3  33   4        1.20        0.33      1.76 o 
  -6  34   4        4.53        5.87      1.52 o 
  -5  34   4        0.10       -0.26      1.08 o 
  -4  34   4       14.52       13.69      1.54 o 
  -3  34   4        5.00        2.19      1.18 o 
  -2  34   4       55.69       48.44      2.03 o 
  -1  34   4       56.25       49.97      2.05 o 
   0  34   4        3.77        3.76      1.08 o 
   1  34   4       99.46      110.96      4.12 o 
   2  34   4        2.27        0.94      1.61 o 
   3  34   4        0.55        1.12      1.74 o 
  -6  35   4        6.61        7.96      1.69 o 
  -5  35   4        1.10        1.56      1.15 o 
  -4  35   4        3.38        3.80      1.23 o 
  -3  35   4       26.57       25.73      2.21 o 
  -2  35   4       26.20       21.79      1.52 o 
  -1  35   4        0.67        1.01      0.94 o 
   0  35   4        0.04       -0.49      0.94 o 
   1  35   4      205.51      199.54      5.47 o 
   2  35   4        2.43        1.81      2.06 o 
   3  35   4        1.14       -1.09      1.80 o 
  -6  36   4        0.18        1.43      1.42 o 
  -5  36   4        0.81        0.10      1.10 o 
  -4  36   4        9.14        8.59      1.41 o 
  -3  36   4        0.40       -0.35      1.55 o 
  -2  36   4        8.87        8.13      1.15 o 
  -1  36   4       25.41       27.59      1.95 o 
   0  36   4        0.80        1.31      0.98 o 
   1  36   4       31.26       41.89      3.03 o 
   2  36   4        2.97        1.67      1.80 o 
   3  36   4        1.92        2.17      1.93 o 
  -6  37   4       28.63       30.97      2.54 o 
  -5  37   4        4.59        4.79      1.42 o 
  -4  37   4        0.40        0.72      1.22 o 
  -3  37   4        7.93        5.22      1.43 o 
  -2  37   4       29.70       24.61      1.95 o 
  -1  37   4        0.47       -0.61      0.99 o 
   0  37   4        1.17        0.08      1.12 o 
   1  37   4       31.76       31.49      2.78 o 
   2  37   4        0.04        1.71      1.94 o 
  -5  38   4        2.44        3.57      1.46 o 
  -4  38   4       11.55       11.80      1.84 o 
  -3  38   4        0.48        3.45      1.32 o 
  -2  38   4        4.27        2.78      1.90 o 
  -1  38   4        6.15        3.75      1.25 o 
   0  38   4        2.43        1.01      1.21 o 
   1  38   4        6.60        8.04      2.01 o 
   2  38   4       11.21       11.98      2.30 o 
  -5  39   4       29.75       41.37      2.84 o 
  -4  39   4        2.26        3.27      1.50 o 
  -3  39   4        2.64        1.67      1.40 o 
  -2  39   4        2.57        0.44      1.42 o 
  -1  39   4        5.33        6.05      1.35 o 
   0  39   4        7.76        6.14      1.83 o 
   1  39   4        1.75        0.22      1.68 o 
   2  39   4        5.95        7.40      3.52 o 
  -5  40   4        0.95        2.36      1.35 o 
  -4  40   4       11.73       14.40      2.77 o 
  -3  40   4       24.39       28.98      2.52 o 
  -2  40   4        0.06        0.34      1.09 o 
  -1  40   4        3.33        3.43      1.23 o 
   0  40   4        7.06        6.01      2.50 o 
   1  40   4       11.70       10.32      2.42 o 
   2  40   4        9.55       10.60      2.25 o 
  -5  41   4        0.04        0.15      2.01 o 
  -4  41   4        1.73        1.74      1.69 o 
  -3  41   4        3.99        2.38      1.99 o 
  -2  41   4        2.31        2.71      1.18 o 
  -1  41   4        0.01       -0.52      1.12 o 
   0  41   4       20.78       23.09      2.49 o 
   1  41   4        0.00       -1.57      1.57 o 
   2  41   4       20.54       14.21      2.48 o 
  -5  42   4       32.70       40.16      2.82 o 
  -4  42   4        0.53        2.52      1.47 o 
  -3  42   4        2.88        5.53      1.65 o 
  -2  42   4        0.33        0.34      1.47 o 
  -1  42   4        0.00       -0.41      1.21 o 
   0  42   4        0.83        0.28      1.58 o 
   1  42   4        9.08       10.82      2.24 o 
   2  42   4        1.66        2.73      1.90 o 
  -5  43   4       24.49       28.82      4.42 o 
  -4  43   4        5.50        7.63      1.80 o 
  -3  43   4       44.90       63.80      3.69 o 
  -2  43   4        6.51        5.30      1.62 o 
  -1  43   4        0.94        1.27      1.26 o 
   0  43   4        0.31       -0.14      1.61 o 
   1  43   4       38.60       36.81      3.88 o 
  -4  44   4        2.09        3.94      1.69 o 
  -3  44   4        1.65        3.90      1.90 o 
  -2  44   4        8.70       13.40      1.68 o 
  -1  44   4        1.12        1.32      1.29 o 
   0  44   4        0.19       -1.46      1.46 o 
   1  44   4       23.57       25.28      2.74 o 
  -4  45   4        7.70        7.41      2.88 o 
  -3  45   4        8.77        7.49      2.29 o 
  -2  45   4        7.65       11.04      2.40 o 
  -1  45   4        1.76        1.19      1.36 o 
   0  45   4        8.37        9.03      2.31 o 
   1  45   4        0.00       -0.21      1.84 o 
  -4  46   4        0.70        1.30      3.26 o 
  -3  46   4        3.24        5.46      2.07 o 
  -2  46   4       35.93       44.53      3.92 o 
  -1  46   4        5.31        3.95      2.74 o 
   0  46   4        3.00        0.68      2.37 o 
   1  46   4        0.26       -1.10      1.96 o 
  -4  47   4        9.62        8.37      6.50 o 
  -3  47   4        2.74        3.37      4.49 o 
  -2  47   4        0.05        6.42      2.19 o 
  -1  47   4        0.07       -1.56      1.56 o 
   0  47   4       13.08       16.89      2.81 o 
  -3  48   4        6.03        7.11      2.47 o 
  -2  48   4       17.31       22.66      3.07 o 
  -1  48   4        2.13        2.04      1.93 o 
   0  48   4       22.69       21.05      3.09 o 
  -3  49   4        1.10       -0.65      1.83 o 
  -2  49   4        0.32        2.83      2.13 o 
  -1  49   4        2.44        4.29      2.94 o 
   0  49   4        0.70        0.62      2.00 o 
  -2  50   4        2.71        2.05      2.04 o 
  -1  50   4        9.82       11.43      3.35 o 
  -8   1   5        1.40        2.77      1.99 o 
  -7   1   5        0.01        0.76      1.40 o 
  -6   1   5      204.16      199.91     14.64 o 
  -5   1   5       40.71       38.98      1.53 o 
  -4   1   5       13.82       15.68      0.88 o 
  -3   1   5       36.17       33.83      1.19 o 
  -2   1   5     1122.09     1206.62     13.30 o 
  -1   1   5      753.71      705.28      8.33 o 
   0   1   5       19.33       24.96      1.28 o 
   1   1   5       32.39       28.82      1.49 o 
   2   1   5       39.38       38.06      1.73 o 
   3   1   5        0.42       -1.04      1.04 o 
   4   1   5        0.05       -1.76      1.76 o 
  -8   2   5        3.50        4.57      2.12 o 
  -7   2   5        4.73        3.92      2.51 o 
  -6   2   5       44.19       35.95      2.99 o 
  -5   2   5        0.28       -0.28      0.47 o 
  -4   2   5        0.01        0.23      0.40 o 
  -3   2   5      242.01      279.03      3.56 o 
  -2   2   5      430.93      463.31      5.83 o 
  -1   2   5      173.55      188.31      4.31 o 
   0   2   5       48.80       44.87      1.95 o 
   1   2   5       84.35      103.18      5.12 o 
   2   2   5        0.09        0.04      0.84 o 
   3   2   5       11.28        8.47      1.76 o 
   4   2   5        0.09        0.39      1.87 o 
  -8   3   5        4.49        3.35      2.14 o 
  -7   3   5        0.26        0.45      1.39 o 
  -6   3   5        0.97       -0.28      1.78 o 
  -5   3   5        4.31        3.16      0.59 o 
  -4   3   5        0.40       -0.40      0.40 o 
  -3   3   5      214.77      225.52      2.83 o 
  -2   3   5      115.71      134.97      2.41 o 
  -1   3   5       34.02       39.04      1.76 o 
   0   3   5       97.97      106.15      2.39 o 
   1   3   5      796.53      753.17     11.24 o 
   2   3   5        0.36       -0.25      0.80 o 
   3   3   5        2.93       -0.19      1.27 o 
   4   3   5        0.08       -0.53      1.87 o 
  -8   4   5        0.02       -1.45      1.45 o 
  -7   4   5        0.51       -0.80      1.23 o 
  -6   4   5        8.82       11.57      1.94 o 
  -5   4   5       46.70       39.32      1.44 o 
  -4   4   5        0.00       -0.29      0.40 o 
  -3   4   5       87.65      110.12      1.77 o 
  -2   4   5       69.19       67.76      1.62 o 
  -1   4   5      364.18      366.74      4.52 o 
   0   4   5      389.87      373.13      4.74 o 
   1   4   5      849.28      848.31      9.34 o 
   2   4   5        7.71        8.59      1.20 o 
   3   4   5        8.33        4.61      1.61 o 
   4   4   5        3.07        0.65      1.95 o 
  -8   5   5        0.40       -0.28      2.23 o 
  -7   5   5       41.08       39.42      4.71 o 
  -6   5   5      225.59      227.87      6.74 o 
  -5   5   5       22.14       19.96      1.38 o 
  -4   5   5       25.20       29.39      1.08 o 
  -3   5   5       50.26       60.03      1.26 o 
  -2   5   5       31.96       32.60      1.20 o 
  -1   5   5      337.43      342.52      4.30 o 
   0   5   5      104.34      118.15      2.69 o 
   1   5   5      208.53      227.94      4.89 o 
   2   5   5       13.53       12.69      1.34 o 
   3   5   5        0.48        1.70      1.43 o 
   4   5   5        2.02       -1.00      1.82 o 
  -8   6   5        7.90        5.78      3.77 o 
  -7   6   5        0.00       -0.25      1.35 o 
  -6   6   5      145.36      137.66      7.07 o 
  -5   6   5      130.21      114.78      2.77 o 
  -4   6   5      534.00      480.04      5.18 o 
  -3   6   5      175.95      172.67      2.35 o 
  -2   6   5      185.80      168.66      2.78 o 
  -1   6   5        1.44        0.70      0.55 o 
   0   6   5       42.83       47.26      1.65 o 
   1   6   5        9.20       13.43      1.17 o 
   2   6   5        6.34        6.74      1.16 o 
   3   6   5        1.87        2.12      1.52 o 
   4   6   5        4.26        4.51      2.25 o 
  -8   7   5        3.48       -0.78      1.69 o 
  -7   7   5        3.77        3.62      1.72 o 
  -6   7   5        0.10        2.10      1.13 o 
  -5   7   5      114.71      107.53      3.46 o 
  -4   7   5      396.86      394.29      4.45 o 
  -3   7   5       65.59       63.34      1.30 o 
  -2   7   5       38.18       49.91      1.42 o 
  -1   7   5        5.39        5.13      0.69 o 
   0   7   5       18.11       23.18      2.05 o 
   1   7   5        3.06        4.44      1.19 o 
   2   7   5        6.54        6.90      1.13 o 
   3   7   5       36.70       28.39      3.09 o 
   4   7   5        7.28        4.21      2.18 o 
  -8   8   5        7.35        7.62      3.02 o 
  -7   8   5        1.93       -0.43      1.46 o 
  -6   8   5      252.75      238.61      5.42 o 
  -5   8   5       73.35       72.42      2.00 o 
  -4   8   5        7.06        6.28      0.80 o 
  -3   8   5        4.07        5.42      0.53 o 
  -2   8   5      226.61      219.24      3.30 o 
  -1   8   5       75.69       81.11      1.93 o 
   0   8   5       16.56       20.20      1.60 o 
   1   8   5       39.10       38.71      1.63 o 
   2   8   5       41.12       40.49      2.02 o 
   3   8   5       97.43       88.96      3.71 o 
   4   8   5        2.29        0.81      1.99 o 
  -8   9   5       24.73       25.04      3.16 o 
  -7   9   5       18.81       16.93      2.52 o 
  -6   9   5       43.13       41.69      2.52 o 
  -5   9   5       45.94       42.23      1.67 o 
  -4   9   5      171.07      154.55      2.78 o 
  -3   9   5       12.52       13.70      0.72 o 
  -2   9   5       24.23       25.91      1.62 o 
  -1   9   5        7.02        6.12      0.75 o 
   0   9   5        3.05        3.29      0.94 o 
   1   9   5       52.24       50.74      1.79 o 
   2   9   5       50.53       51.38      2.13 o 
   3   9   5       19.07       16.79      2.66 o 
   4   9   5        0.82        0.85      1.98 o 
  -8  10   5        1.46        2.35      1.85 o 
  -7  10   5        1.76        1.78      1.70 o 
  -6  10   5       10.24       15.23      1.67 o 
  -5  10   5      258.45      234.93      3.56 o 
  -4  10   5      279.01      263.49      3.35 o 
  -3  10   5       73.03       62.24      2.62 o 
  -2  10   5      115.92      114.09      2.41 o 
  -1  10   5       51.83       62.63      3.25 o 
   0  10   5       18.74       22.20      1.30 o 
   1  10   5       16.86       18.90      1.27 o 
   2  10   5        0.97        2.67      0.99 o 
   3  10   5       14.82       15.28      1.79 o 
   4  10   5        1.39       -1.86      2.39 o 
  -8  11   5        0.43        0.59      1.79 o 
  -7  11   5        7.23        5.52      1.91 o 
  -6  11   5       67.82       62.63      2.69 o 
  -5  11   5        1.42        1.07      0.74 o 
  -4  11   5      714.64      651.56      6.73 o 
  -3  11   5       47.20       46.43      1.56 o 
  -2  11   5        1.03        1.32      0.58 o 
  -1  11   5       59.53       56.38      1.82 o 
   0  11   5       11.56       11.95      1.06 o 
   1  11   5      164.65      165.57      2.93 o 
   2  11   5        4.06        5.46      1.05 o 
   3  11   5        5.93        3.93      1.41 o 
   4  11   5        0.02        0.11      2.32 o 
  -8  12   5        2.01        1.56      1.71 o 
  -7  12   5       17.67       20.16      2.68 o 
  -6  12   5        0.29        0.53      0.96 o 
  -5  12   5       53.96       50.20      1.82 o 
  -4  12   5      588.82      569.13      6.02 o 
  -3  12   5        2.28        0.92      0.44 o 
  -2  12   5      179.88      164.96      4.27 o 
  -1  12   5       10.72       10.96      1.03 o 
   0  12   5        0.01       -0.48      0.48 o 
   1  12   5       92.31       86.71      2.13 o 
   2  12   5        8.54        5.95      1.11 o 
   3  12   5        0.87       -0.15      1.19 o 
   4  12   5       12.09       11.95      2.74 o 
  -8  13   5        9.17       12.86      2.63 o 
  -7  13   5       16.92       16.28      2.52 o 
  -6  13   5       13.68       13.96      1.64 o 
  -5  13   5       18.72       20.93      1.36 o 
  -4  13   5        3.87        4.09      0.64 o 
  -3  13   5       10.35        8.18      1.10 o 
  -2  13   5       46.47       43.40      4.39 o 
  -1  13   5       45.35       37.76      1.56 o 
   0  13   5       70.16       67.27      1.91 o 
   1  13   5       13.87       13.51      1.12 o 
   2  13   5        3.54        4.21      1.07 o 
   3  13   5        0.22       -0.49      1.19 o 
   4  13   5        5.76        5.30      1.94 o 
  -8  14   5        3.78        4.02      1.94 o 
  -7  14   5       11.97       12.23      2.22 o 
  -6  14   5        3.69        5.19      1.22 o 
  -5  14   5       64.25       60.41      1.94 o 
  -4  14   5        4.57        4.99      0.63 o 
  -3  14   5       44.92       41.47      1.16 o 
  -2  14   5      517.44      499.04      8.32 o 
  -1  14   5        3.59        7.54      1.29 o 
   0  14   5       16.23       17.12      1.57 o 
   1  14   5        0.20        0.58      0.74 o 
   2  14   5        0.01       -0.03      0.89 o 
   3  14   5        1.10       -0.79      1.22 o 
   4  14   5        0.12        0.62      1.66 o 
  -8  15   5        0.45       -0.86      1.69 o 
  -7  15   5        0.01        0.52      1.43 o 
  -6  15   5        2.52        2.42      1.09 o 
  -5  15   5        6.48        9.05      1.02 o 
  -4  15   5      230.57      217.00      4.38 o 
  -3  15   5      383.61      361.94      4.33 o 
  -2  15   5        0.62        1.53      0.56 o 
  -1  15   5      164.27      170.97      4.39 o 
   0  15   5       74.56       84.84      2.30 o 
   1  15   5        0.15       -0.31      0.72 o 
   2  15   5        5.22        4.22      1.21 o 
   3  15   5        1.45        0.03      1.19 o 
   4  15   5        0.20       -1.64      3.09 o 
  -7  16   5        6.53        6.61      1.90 o 
  -6  16   5        2.07        3.86      1.04 o 
  -5  16   5       36.25       42.88      2.08 o 
  -4  16   5      104.15      101.31      2.11 o 
  -3  16   5      799.35      768.05     10.88 o 
  -2  16   5        6.64        6.97      1.38 o 
  -1  16   5       26.64       20.93      1.65 o 
   0  16   5      103.94       98.75      3.41 o 
   1  16   5       18.77       18.10      1.34 o 
   2  16   5        0.01        1.16      1.11 o 
   3  16   5        0.90        1.17      1.55 o 
   4  16   5        1.15        1.74      2.32 o 
  -7  17   5        0.00       -1.10      2.66 o 
  -6  17   5        0.08        0.36      0.84 o 
  -5  17   5        5.64        7.14      1.05 o 
  -4  17   5       15.56       14.28      1.15 o 
  -3  17   5       63.13       60.41      4.19 o 
  -2  17   5       11.25       12.18      1.92 o 
  -1  17   5      283.83      282.37      7.00 o 
   0  17   5       82.13       80.58      2.77 o 
   1  17   5       23.42       22.49      1.71 o 
   2  17   5        7.42        4.43      1.59 o 
   3  17   5        2.03        0.25      1.62 o 
   4  17   5        0.48        0.46      2.22 o 
  -7  18   5        6.28        4.67      2.69 o 
  -6  18   5        3.07        1.59      1.18 o 
  -5  18   5       90.67       81.23      3.07 o 
  -4  18   5       51.34       46.94      2.04 o 
  -3  18   5      392.97      229.85      6.60 o 
  -2  18   5      385.41      375.96      6.77 o 
  -1  18   5       10.42       15.99      1.64 o 
   0  18   5       12.42       16.15      2.30 o 
   1  18   5       10.95       10.17      1.36 o 
   2  18   5       12.54       10.59      1.84 o 
   3  18   5        0.78       -1.47      1.47 o 
   4  18   5        0.52        0.91      2.20 o 
  -7  19   5        5.83        5.06      1.98 o 
  -6  19   5        5.98        7.53      1.51 o 
  -5  19   5        1.28        1.16      0.99 o 
  -4  19   5       74.03       78.85      2.73 o 
  -3  19   5     1398.47     1261.20     18.15 o 
  -2  19   5      253.80      266.77      4.66 o 
  -1  19   5       37.77       39.71      1.94 o 
   0  19   5      123.75      114.89      3.09 o 
   1  19   5        4.28        4.34      1.14 o 
   2  19   5        1.11       -0.83      1.89 o 
   3  19   5        2.87       -0.70      1.55 o 
  -7  20   5        0.54        1.71      4.22 o 
  -6  20   5       24.33       35.40      2.67 o 
  -5  20   5        8.73        8.80      1.51 o 
  -4  20   5        9.28        9.13      1.45 o 
  -3  20   5      889.81      791.97     11.46 o 
  -2  20   5      571.26      559.67      7.24 o 
  -1  20   5        7.59        7.02      1.10 o 
   0  20   5      176.94      158.35      3.63 o 
   1  20   5        0.91        0.81      1.03 o 
   2  20   5        1.62        2.28      2.04 o 
   3  20   5        2.88        0.70      1.71 o 
  -7  21   5       63.02       74.29      6.27 o 
  -6  21   5       37.56       34.41      2.62 o 
  -5  21   5       10.08        6.25      1.41 o 
  -4  21   5       81.34       81.76      2.29 o 
  -3  21   5       55.56       56.16      1.93 o 
  -2  21   5       11.38       13.24      1.16 o 
  -1  21   5       12.58       14.38      1.37 o 
   0  21   5        9.63        8.11      1.27 o 
   1  21   5        3.11        2.67      1.73 o 
   2  21   5        9.92        7.42      1.85 o 
   3  21   5        1.94        1.00      1.75 o 
  -7  22   5        4.70        9.11      1.85 o 
  -6  22   5        1.43        2.42      1.28 o 
  -5  22   5        2.22        0.36      1.09 o 
  -4  22   5        8.41       12.30      1.31 o 
  -3  22   5      336.03      323.29      4.86 o 
  -2  22   5       48.86       51.48      2.24 o 
  -1  22   5       31.19       32.50      1.67 o 
   0  22   5        2.04        1.47      1.03 o 
   1  22   5        0.91        0.58      1.17 o 
   2  22   5        6.59        6.92      1.79 o 
   3  22   5        8.41        7.58      2.08 o 
  -7  23   5       16.85       14.37      2.10 o 
  -6  23   5        1.25        3.01      1.33 o 
  -5  23   5      146.81      129.03      4.05 o 
  -4  23   5       22.81       20.86      1.47 o 
  -3  23   5      162.08      153.87      3.07 o 
  -2  23   5        4.19        4.55      0.95 o 
  -1  23   5       68.72       68.70      2.11 o 
   0  23   5       13.69       15.89      1.53 o 
   1  23   5       13.50        9.72      1.65 o 
   2  23   5        1.12        4.03      1.76 o 
   3  23   5        2.03        3.36      1.89 o 
  -7  24   5        0.07       -1.37      1.37 o 
  -6  24   5        2.36        3.15      1.62 o 
  -5  24   5       71.36       76.23      3.85 o 
  -4  24   5       10.25        9.24      1.14 o 
  -3  24   5        1.75        0.91      0.97 o 
  -2  24   5       37.45       39.54      1.81 o 
  -1  24   5        0.70        1.29      0.82 o 
   0  24   5        9.19        8.62      1.33 o 
   1  24   5       40.98       43.28      2.36 o 
   2  24   5       35.05       36.61      2.95 o 
   3  24   5       15.23       13.25      2.40 o 
  -7  25   5        3.74        3.17      1.71 o 
  -6  25   5        0.41        1.34      1.35 o 
  -5  25   5       10.63        9.14      1.35 o 
  -4  25   5       50.26       41.25      2.21 o 
  -3  25   5        6.90        8.24      1.03 o 
  -2  25   5      134.24      123.16      2.78 o 
  -1  25   5        4.72        6.06      0.98 o 
   0  25   5       12.48        9.49      1.18 o 
   1  25   5        3.82        2.23      1.13 o 
   2  25   5       40.07       44.22      3.22 o 
   3  25   5        2.33        0.17      1.87 o 
  -7  26   5        3.99        3.27      1.58 o 
  -6  26   5        7.19       11.80      1.90 o 
  -5  26   5       46.06       40.31      2.39 o 
  -4  26   5       95.05       70.75      3.35 o 
  -3  26   5        0.41       -0.68      0.68 o 
  -2  26   5       26.53       25.78      1.51 o 
  -1  26   5        1.98        0.89      0.83 o 
   0  26   5       20.24       23.32      1.57 o 
   1  26   5       22.98       17.88      1.73 o 
   2  26   5      103.60      101.99      4.11 o 
   3  26   5        1.14        1.73      1.95 o 
  -7  27   5       17.13       17.74      2.39 o 
  -6  27   5        5.24        7.80      1.45 o 
  -5  27   5        3.79        3.34      1.17 o 
  -4  27   5        9.15        4.29      1.44 o 
  -3  27   5       20.45       18.33      1.41 o 
  -2  27   5       48.06       43.45      1.88 o 
  -1  27   5       23.88       25.95      1.61 o 
   0  27   5        6.06        6.03      1.10 o 
   1  27   5        0.46       -0.88      1.37 o 
   2  27   5       60.12       65.74      5.02 o 
   3  27   5        0.69       -1.26      1.84 o 
  -7  28   5        2.76        2.30      1.60 o 
  -6  28   5        9.25       11.46      1.60 o 
  -5  28   5        9.65       10.01      2.38 o 
  -4  28   5        5.16        4.02      1.10 o 
  -3  28   5       72.35       66.36      3.02 o 
  -2  28   5        1.44        0.17      0.84 o 
  -1  28   5       15.84       14.62      1.36 o 
   0  28   5       12.89       14.57      1.76 o 
   1  28   5        6.72        9.58      1.92 o 
   2  28   5        8.27       10.77      2.44 o 
   3  28   5        2.63        0.59      1.90 o 
  -7  29   5        8.15        9.70      3.56 o 
  -6  29   5        0.22       -0.25      1.12 o 
  -5  29   5        9.80        6.29      1.43 o 
  -4  29   5        0.91        0.92      0.97 o 
  -3  29   5      109.91       90.59      2.78 o 
  -2  29   5       10.34       11.37      1.22 o 
  -1  29   5       19.70       16.69      1.54 o 
   0  29   5        0.00        2.73      1.05 o 
   1  29   5        3.70        5.64      1.75 o 
   2  29   5        0.32        1.61      2.33 o 
   3  29   5        2.11        2.73      1.99 o 
  -6  30   5       10.88       15.00      2.09 o 
  -5  30   5       25.33       25.79      2.05 o 
  -4  30   5        4.46        3.97      1.12 o 
  -3  30   5       11.05        8.61      1.35 o 
  -2  30   5       85.86       78.53      2.29 o 
  -1  30   5       13.66        9.76      1.25 o 
   0  30   5       59.74       62.04      2.32 o 
   1  30   5       23.71       23.12      2.47 o 
   2  30   5        1.12        1.07      1.73 o 
   3  30   5        0.03        1.28      1.94 o 
  -6  31   5        0.06        1.07      1.19 o 
  -5  31   5        4.95        4.66      1.28 o 
  -4  31   5       27.17       22.33      1.87 o 
  -3  31   5       10.97        8.23      1.32 o 
  -2  31   5       14.16       11.81      1.27 o 
  -1  31   5       55.42       53.30      2.82 o 
   0  31   5       21.66       26.56      1.76 o 
   1  31   5       18.80       18.77      2.39 o 
   2  31   5        1.20        0.37      1.67 o 
   3  31   5        0.06       -1.74      1.74 o 
  -6  32   5        0.52        0.29      1.20 o 
  -5  32   5        7.76       12.30      1.92 o 
  -4  32   5        0.10       -0.20      1.08 o 
  -3  32   5       69.71       60.30      2.37 o 
  -2  32   5       10.85       11.12      1.28 o 
  -1  32   5      108.78      104.47      2.78 o 
   0  32   5      140.69      129.08      3.21 o 
   1  32   5        6.53        6.13      2.25 o 
   2  32   5        4.67        6.47      2.00 o 
  -6  33   5        2.90        2.98      1.38 o 
  -5  33   5        8.24        5.46      1.79 o 
  -4  33   5        7.71        5.09      1.36 o 
  -3  33   5        1.07        1.88      1.24 o 
  -2  33   5       45.90       36.35      1.93 o 
  -1  33   5       26.94       29.45      1.82 o 
   0  33   5       78.03       86.02      2.81 o 
   1  33   5        0.45        1.31      1.66 o 
   2  33   5        0.91        0.72      2.19 o 
  -6  34   5        0.22        1.43      1.35 o 
  -5  34   5        8.30        9.35      1.53 o 
  -4  34   5        0.29        0.39      1.22 o 
  -3  34   5        4.98        2.46      1.35 o 
  -2  34   5        9.04        9.08      1.23 o 
  -1  34   5       40.07       44.92      2.21 o 
   0  34   5      116.99      117.48      5.18 o 
   1  34   5        4.68        4.06      2.56 o 
   2  34   5        0.00        1.84      1.95 o 
  -6  35   5       53.85       66.50      5.05 o 
  -5  35   5        6.75        7.64      1.51 o 
  -4  35   5        7.84        8.95      1.73 o 
  -3  35   5        9.63       13.30      2.28 o 
  -2  35   5       42.92       36.64      1.97 o 
  -1  35   5      114.63      104.01      2.87 o 
   0  35   5        9.33       11.11      1.43 o 
   1  35   5        1.44        1.77      1.81 o 
   2  35   5        0.24       -1.60      1.73 o 
  -6  36   5       13.59       16.68      2.94 o 
  -5  36   5       12.19       14.51      2.27 o 
  -4  36   5        6.25        4.45      1.94 o 
  -3  36   5        5.23        5.31      1.56 o 
  -2  36   5        0.12       -0.69      0.90 o 
  -1  36   5        1.40        1.69      1.07 o 
   0  36   5        0.86        0.03      1.53 o 
   1  36   5        0.11        1.36      1.78 o 
   2  36   5        4.37        3.24      3.91 o 
  -6  37   5        2.92        5.57      1.84 o 
  -5  37   5        8.28       13.09      1.80 o 
  -4  37   5       15.75       19.97      2.45 o 
  -3  37   5        0.15       -1.21      1.21 o 
  -2  37   5       10.20        7.98      1.44 o 
  -1  37   5       14.56       12.85      1.75 o 
   0  37   5        0.00        0.78      1.27 o 
   1  37   5       35.84       37.12      3.16 o 
   2  37   5       12.56        8.37      2.40 o 
  -5  38   5        6.95        8.07      1.60 o 
  -4  38   5        7.56       13.04      2.33 o 
  -3  38   5        1.07        3.59      1.72 o 
  -2  38   5        0.10       -0.77      1.09 o 
  -1  38   5        9.10        7.72      1.31 o 
   0  38   5        2.25       -0.20      1.63 o 
   1  38   5        2.49        3.26      2.00 o 
   2  38   5        8.24        5.54      2.24 o 
  -5  39   5       22.56       27.14      2.67 o 
  -4  39   5       29.85       34.40      2.85 o 
  -3  39   5        2.15        5.39      1.92 o 
  -2  39   5        1.06        1.67      1.17 o 
  -1  39   5        8.33        9.37      1.39 o 
   0  39   5       16.54       16.29      2.40 o 
   1  39   5        4.53        4.66      2.07 o 
  -5  40   5        2.64        3.34      1.65 o 
  -4  40   5        2.25        3.97      1.63 o 
  -3  40   5        2.07        2.07      2.71 o 
  -2  40   5        0.11       -1.22      1.22 o 
  -1  40   5        0.38       -1.06      1.19 o 
   0  40   5        7.42        7.20      2.10 o 
   1  40   5        6.58        5.47      2.07 o 
  -5  41   5       19.24       26.09      2.70 o 
  -4  41   5       15.93       20.20      2.39 o 
  -3  41   5        1.87        2.40      1.94 o 
  -2  41   5        6.76        8.87      2.16 o 
  -1  41   5        0.03       -0.63      1.25 o 
   0  41   5       13.23       13.59      2.83 o 
   1  41   5        1.57       -1.48      1.72 o 
  -5  42   5       33.87       38.16      3.24 o 
  -4  42   5        1.40        0.90      1.39 o 
  -3  42   5        0.22        1.67      1.96 o 
  -2  42   5        0.08        0.22      1.44 o 
  -1  42   5        1.34       -0.95      1.25 o 
   0  42   5        0.35       -1.55      1.59 o 
   1  42   5        1.94        0.28      1.97 o 
  -4  43   5        0.38        1.56      1.52 o 
  -3  43   5        0.48       -1.02      3.47 o 
  -2  43   5        0.06        0.81      1.75 o 
  -1  43   5        1.35        2.68      1.43 o 
   0  43   5        2.00       -2.64      3.95 o 
   1  43   5        1.33        2.02      2.10 o 
  -4  44   5       37.26       49.15      3.51 o 
  -3  44   5       30.92       38.89      3.78 o 
  -2  44   5        0.62        0.31      2.10 o 
  -1  44   5       12.61       17.05      2.02 o 
   0  44   5        0.18       -1.59      1.59 o 
  -4  45   5       17.09       27.08      2.79 o 
  -3  45   5        1.40        3.25      2.14 o 
  -2  45   5        0.01       -1.51      1.72 o 
  -1  45   5        1.12        0.97      1.51 o 
   0  45   5        2.23        0.77      1.84 o 
  -4  46   5       13.74       15.67      3.94 o 
  -3  46   5       17.05       23.25      5.28 o 
  -2  46   5        7.66        7.23      1.99 o 
  -1  46   5        4.91        5.00      2.50 o 
   0  46   5        8.64       11.31      4.15 o 
  -3  47   5        3.49        8.22      2.49 o 
  -2  47   5       34.77       42.10      3.19 o 
  -1  47   5        6.90        8.88      2.24 o 
  -3  48   5        6.50        8.89      3.63 o 
  -2  48   5       44.18       65.43      6.76 o 
  -1  48   5        0.95       -0.06      2.05 o 
  -8   0   6        0.02        0.93      2.49 o 
  -7   0   6        0.00        0.77      2.07 o 
  -6   0   6        3.58        3.27      1.85 o 
  -5   0   6      236.15      188.20      3.68 o 
  -4   0   6       16.14       14.04      1.30 o 
  -3   0   6       17.49       17.18      1.43 o 
  -2   0   6       67.52       79.02      3.20 o 
  -1   0   6       84.00       94.66      4.43 o 
   0   0   6      255.42      265.26      7.36 o 
   1   0   6       35.74       37.55      2.54 o 
   2   0   6       13.79        9.99      3.13 o 
   3   0   6        1.58       -0.61      2.64 o 
  -8   1   6        2.93        1.80      1.81 o 
  -7   1   6        9.78       10.49      2.08 o 
  -6   1   6        0.06       -0.24      1.11 o 
  -5   1   6      140.39      139.51      2.17 o 
  -4   1   6       65.48       61.93      1.55 o 
  -3   1   6        0.51        0.03      0.54 o 
  -2   1   6      257.42      270.90      4.58 o 
  -1   1   6       32.47       30.42      1.78 o 
   0   1   6        0.01        1.27      0.90 o 
   1   1   6        6.69        5.93      1.08 o 
   2   1   6       16.82       13.51      1.72 o 
   3   1   6        3.13        1.49      2.19 o 
  -8   2   6        3.82        7.30      2.25 o 
  -7   2   6        0.07       -0.88      1.31 o 
  -6   2   6        0.64        0.14      1.09 o 
  -5   2   6        7.77        4.49      0.64 o 
  -4   2   6       80.11       68.62      1.63 o 
  -3   2   6       17.83       16.82      1.09 o 
  -2   2   6      226.79      259.70      4.46 o 
  -1   2   6      124.96      136.18      2.78 o 
   0   2   6       69.16       64.30      2.00 o 
   1   2   6       33.36       32.61      1.67 o 
   2   2   6       16.25       17.77      1.66 o 
   3   2   6        6.08        6.38      2.36 o 
  -8   3   6       12.38       14.77      2.64 o 
  -7   3   6        3.25        1.11      1.38 o 
  -6   3   6        1.08        0.24      1.18 o 
  -5   3   6       46.56       42.14      1.23 o 
  -4   3   6       13.63       15.51      0.88 o 
  -3   3   6       75.22       82.94      1.98 o 
  -2   3   6       52.32       58.45      2.90 o 
  -1   3   6      168.89      179.73      3.31 o 
   0   3   6       10.03        9.03      1.10 o 
   1   3   6        3.33        5.21      1.02 o 
   2   3   6        3.40        5.89      1.27 o 
   3   3   6        0.07        0.61      1.53 o 
  -8   4   6       26.46       32.16      3.54 o 
  -7   4   6        2.22        1.58      1.36 o 
  -6   4   6        5.87        2.97      2.20 o 
  -5   4   6       67.41       57.55      1.51 o 
  -4   4   6        4.91        4.28      0.61 o 
  -3   4   6       65.86       77.62      1.90 o 
  -2   4   6      192.14      195.83      3.68 o 
  -1   4   6        0.12       -0.06      0.57 o 
   0   4   6       14.18       16.07      1.67 o 
   1   4   6       21.33       22.16      1.48 o 
   2   4   6       15.79       18.34      2.00 o 
   3   4   6        0.55        1.48      1.52 o 
  -8   5   6        3.23        4.19      2.01 o 
  -7   5   6       14.64       12.16      2.35 o 
  -6   5   6        1.81        0.67      0.80 o 
  -5   5   6       26.41       20.89      1.03 o 
  -4   5   6       66.41       66.15      1.52 o 
  -3   5   6      293.50      302.18      4.38 o 
  -2   5   6       85.11       84.69      2.28 o 
  -1   5   6       28.13       37.00      1.73 o 
   0   5   6       37.62       42.61      1.77 o 
   1   5   6        0.05        0.54      0.89 o 
   2   5   6       83.41       72.29      2.94 o 
   3   5   6        0.38       -1.19      1.47 o 
  -8   6   6        0.70        1.55      2.11 o 
  -7   6   6        1.82        2.72      1.60 o 
  -6   6   6       22.73       22.62      1.47 o 
  -5   6   6       73.33       58.88      1.48 o 
  -4   6   6       40.55       37.76      1.26 o 
  -3   6   6        2.18        2.33      0.67 o 
  -2   6   6        0.53        0.75      0.37 o 
  -1   6   6        7.60        8.17      1.00 o 
   0   6   6        4.74        4.00      0.96 o 
   1   6   6       34.59       35.81      1.77 o 
   2   6   6      115.85      110.08      3.09 o 
   3   6   6        0.05       -1.22      1.55 o 
  -8   7   6        4.53        6.77      2.20 o 
  -7   7   6       13.78       13.64      3.44 o 
  -6   7   6        4.37        4.83      0.95 o 
  -5   7   6      289.63      243.99      3.44 o 
  -4   7   6      387.44      345.07      4.13 o 
  -3   7   6       29.49       33.66      1.40 o 
  -2   7   6        0.19        0.79      0.75 o 
  -1   7   6        5.05        6.27      0.96 o 
   0   7   6        2.68        2.48      0.84 o 
   1   7   6        6.72        6.41      1.16 o 
   2   7   6      141.52      132.97      3.62 o 
   3   7   6        5.55        3.33      1.72 o 
  -8   8   6        0.23        0.35      1.65 o 
  -7   8   6       30.64       29.84      3.01 o 
  -6   8   6       27.59       25.91      1.58 o 
  -5   8   6      355.27      351.81      4.78 o 
  -4   8   6      179.13      179.79      2.66 o 
  -3   8   6      102.40       98.43      2.17 o 
  -2   8   6        4.76        5.78      0.98 o 
  -1   8   6       43.65       45.55      1.74 o 
   0   8   6        2.87        2.22      0.87 o 
   1   8   6       89.68       92.39      2.71 o 
   2   8   6       12.48       14.20      1.55 o 
   3   8   6        4.11        2.72      1.73 o 
  -8   9   6        4.85        7.27      2.13 o 
  -7   9   6       28.66       26.67      4.21 o 
  -6   9   6       61.55       61.45      2.07 o 
  -5   9   6      474.44      435.08      5.58 o 
  -4   9   6       67.86       57.85      1.38 o 
  -3   9   6        8.15        8.93      1.05 o 
  -2   9   6        3.57        6.40      1.02 o 
  -1   9   6        0.01        0.39      0.66 o 
   0   9   6        8.30       10.03      1.10 o 
   1   9   6        0.01        2.63      0.94 o 
   2   9   6       20.94       18.39      1.67 o 
   3   9   6        1.42       -0.21      1.61 o 
  -8  10   6        4.15        4.82      2.04 o 
  -7  10   6        1.22        1.01      1.54 o 
  -6  10   6       23.42       22.61      1.70 o 
  -5  10   6      467.58      451.44      6.25 o 
  -4  10   6       95.27       98.84      1.79 o 
  -3  10   6        9.12       12.90      1.01 o 
  -2  10   6       10.83       11.17      1.38 o 
  -1  10   6        0.27       -0.29      0.62 o 
   0  10   6       21.41       23.55      1.40 o 
   1  10   6       11.19       10.00      1.23 o 
   2  10   6        4.89        4.62      1.19 o 
   3  10   6       11.09        5.28      1.93 o 
  -8  11   6        0.03        0.06      1.74 o 
  -7  11   6      137.49      140.50      5.52 o 
  -6  11   6        8.13        7.03      1.16 o 
  -5  11   6      145.53      150.76      2.81 o 
  -4  11   6        2.17        1.73      0.57 o 
  -3  11   6       36.38       36.69      1.47 o 
  -2  11   6       47.92       47.15      1.87 o 
  -1  11   6       15.17       15.16      1.11 o 
   0  11   6        2.72        4.47      0.93 o 
   1  11   6        8.24        7.82      1.14 o 
   2  11   6        0.12       -0.44      1.02 o 
   3  11   6        7.64        6.20      1.93 o 
  -8  12   6        0.01        0.72      1.73 o 
  -7  12   6        6.24       10.71      1.80 o 
  -6  12   6       19.69       21.30      1.69 o 
  -5  12   6       15.22       17.71      1.18 o 
  -4  12   6      373.12      344.29      3.90 o 
  -3  12   6       39.69       36.62      1.73 o 
  -2  12   6      207.95      192.60      3.67 o 
  -1  12   6       21.99       25.24      1.37 o 
   0  12   6      132.24      138.82      2.74 o 
   1  12   6        0.98        0.83      0.99 o 
   2  12   6        1.38        0.25      1.25 o 
   3  12   6        3.90        3.26      2.24 o 
  -8  13   6        2.46       10.29      3.46 o 
  -7  13   6        0.08        0.18      1.32 o 
  -6  13   6       16.50       12.50      1.53 o 
  -5  13   6      264.32      244.34      3.75 o 
  -4  13   6       80.42       79.54      1.63 o 
  -3  13   6       49.77       48.02      1.66 o 
  -2  13   6        0.00        1.23      0.85 o 
  -1  13   6        4.74        4.37      0.92 o 
   0  13   6      151.96      158.81      2.94 o 
   1  13   6        0.17       -0.46      1.18 o 
   2  13   6        1.29        1.68      1.28 o 
   3  13   6        6.83        7.19      2.44 o 
  -8  14   6        2.08        4.70      3.39 o 
  -7  14   6        0.78        1.32      1.63 o 
  -6  14   6        9.84       10.19      1.28 o 
  -5  14   6       22.64       24.34      1.31 o 
  -4  14   6      525.18      495.22      6.63 o 
  -3  14   6      587.07      552.12      8.06 o 
  -2  14   6        1.60        0.70      0.89 o 
  -1  14   6        8.19        9.21      1.24 o 
   0  14   6       44.80       43.84      2.03 o 
   1  14   6        1.31        0.64      1.09 o 
   2  14   6       11.57        7.81      1.91 o 
   3  14   6        2.39        0.61      2.16 o 
  -8  15   6        6.76        9.99      2.50 o 
  -7  15   6        0.00       -0.82      1.36 o 
  -6  15   6        0.10       -0.91      0.91 o 
  -5  15   6       10.76       14.01      1.23 o 
  -4  15   6        0.51       -0.27      0.70 o 
  -3  15   6       47.45       49.53      3.87 o 
  -2  15   6      245.10      236.72      4.49 o 
  -1  15   6       63.54       68.56      2.90 o 
   0  15   6       63.48       66.50      2.38 o 
   1  15   6       10.25       11.01      1.82 o 
   2  15   6        4.07        1.96      1.97 o 
   3  15   6        0.15       -1.91      1.91 o 
  -8  16   6        4.44        6.37      4.08 o 
  -7  16   6        9.54        6.42      2.04 o 
  -6  16   6       10.55       11.10      1.69 o 
  -5  16   6       11.24       13.26      1.52 o 
  -4  16   6      214.73      220.68      3.52 o 
  -3  16   6      122.73      129.29      2.85 o 
  -2  16   6       96.87       91.52      2.70 o 
  -1  16   6      164.95      156.23      3.65 o 
   0  16   6        6.10        5.81      1.06 o 
   1  16   6        0.25       -0.33      1.12 o 
   2  16   6        0.44       -0.94      1.55 o 
   3  16   6        0.71        1.01      1.97 o 
  -7  17   6        7.59        9.48      2.20 o 
  -6  17   6       42.10       47.96      2.99 o 
  -5  17   6       13.91       11.02      1.35 o 
  -4  17   6        9.57        9.32      1.16 o 
  -3  17   6      816.25      754.02      9.34 o 
  -2  17   6      167.67      166.28      4.68 o 
  -1  17   6      338.95      325.23      5.71 o 
   0  17   6        5.72        7.07      1.12 o 
   1  17   6        0.89        0.13      1.14 o 
   2  17   6        1.63       -1.19      1.56 o 
   3  17   6        0.05       -1.02      1.73 o 
  -7  18   6       18.78       25.34      3.15 o 
  -6  18   6        6.33        7.44      1.52 o 
  -5  18   6        3.89        6.70      1.15 o 
  -4  18   6       35.09       36.73      1.59 o 
  -3  18   6        7.06        8.07      1.12 o 
  -2  18   6        6.04        9.13      1.26 o 
  -1  18   6       16.03       19.51      1.62 o 
   0  18   6        6.07        3.02      1.00 o 
   1  18   6        0.52       -1.08      1.08 o 
   2  18   6        1.69        1.28      2.00 o 
   3  18   6        1.82        3.43      1.85 o 
  -7  19   6        0.01        0.68      1.34 o 
  -6  19   6       35.54       39.62      2.79 o 
  -5  19   6       13.60       10.84      1.36 o 
  -4  19   6        8.82       12.23      1.24 o 
  -3  19   6      111.11      108.43      2.63 o 
  -2  19   6       45.54       47.88      2.17 o 
  -1  19   6       24.72       25.66      1.81 o 
   0  19   6        7.84        6.98      1.13 o 
   1  19   6       10.50        8.00      1.62 o 
   2  19   6        0.00       -1.56      1.56 o 
   3  19   6        0.99       -1.69      1.69 o 
  -7  20   6        0.74        1.72      1.48 o 
  -6  20   6       36.92       35.89      2.65 o 
  -5  20   6        5.64        4.40      1.07 o 
  -4  20   6      523.91      512.30      7.08 o 
  -3  20   6       20.13       20.70      1.43 o 
  -2  20   6      181.79      173.85      3.80 o 
  -1  20   6       13.32       14.17      1.47 o 
   0  20   6        2.76        2.21      0.99 o 
   1  20   6        6.75        4.77      1.33 o 
   2  20   6        0.92       -1.51      1.51 o 
   3  20   6        0.73        3.15      1.98 o 
  -7  21   6        2.02        3.53      1.56 o 
  -6  21   6        0.29        2.30      1.27 o 
  -5  21   6        0.20       -0.57      0.89 o 
  -4  21   6      243.87      231.56      4.13 o 
  -3  21   6       92.37       84.85      2.37 o 
  -2  21   6      153.13      146.09      3.14 o 
  -1  21   6       44.35       47.27      2.31 o 
   0  21   6       42.29       39.63      1.99 o 
   1  21   6        3.88        3.20      1.24 o 
   2  21   6        2.70        1.57      1.76 o 
   3  21   6        3.07        4.35      2.10 o 
  -7  22   6       12.22       17.66      2.23 o 
  -6  22   6        1.47        4.28      1.38 o 
  -5  22   6        2.51        3.27      1.06 o 
  -4  22   6      245.25      226.24      4.53 o 
  -3  22   6        3.49        4.01      0.95 o 
  -2  22   6        3.02        3.70      0.95 o 
  -1  22   6       22.35       21.54      1.75 o 
   0  22   6       23.32       19.47      1.52 o 
   1  22   6        3.92        0.96      1.32 o 
   2  22   6       16.49       16.60      2.41 o 
   3  22   6       14.87       16.82      2.63 o 
  -7  23   6        1.69        2.04      1.48 o 
  -6  23   6       15.11       23.87      2.47 o 
  -5  23   6        0.77        0.87      0.97 o 
  -4  23   6       39.58       33.98      1.81 o 
  -3  23   6        7.99        6.38      1.04 o 
  -2  23   6        0.81        0.96      1.04 o 
  -1  23   6        0.09        0.61      0.98 o 
   0  23   6        7.91       10.31      1.26 o 
   1  23   6        0.03       -1.16      1.16 o 
   2  23   6        0.01       -1.31      1.74 o 
  -7  24   6        1.75        3.54      1.57 o 
  -6  24   6        1.78        3.75      1.51 o 
  -5  24   6        0.27        0.26      0.97 o 
  -4  24   6       52.71       47.45      2.39 o 
  -3  24   6       85.72       82.43      3.11 o 
  -2  24   6        0.02       -0.70      0.86 o 
  -1  24   6       55.76       51.67      2.44 o 
   0  24   6        0.31       -0.79      1.02 o 
   1  24   6        7.57        9.12      1.96 o 
   2  24   6        1.07        3.67      1.88 o 
  -7  25   6       30.71       39.77      3.18 o 
  -6  25   6       34.81       34.68      2.82 o 
  -5  25   6       15.39       16.31      1.93 o 
  -4  25   6      106.82       83.91      2.78 o 
  -3  25   6      177.37      159.87      3.32 o 
  -2  25   6       23.33       19.79      1.47 o 
  -1  25   6        0.40       -0.35      0.87 o 
   0  25   6        3.17        1.58      1.19 o 
   1  25   6        0.21       -0.20      1.48 o 
   2  25   6        0.00       -1.86      2.22 o 
  -7  26   6       12.60       11.15      2.07 o 
  -6  26   6        8.89       11.29      1.92 o 
  -5  26   6       21.22       23.25      2.25 o 
  -4  26   6        7.53        7.53      1.27 o 
  -3  26   6       73.13       74.50      2.28 o 
  -2  26   6        7.51        6.17      1.08 o 
  -1  26   6       11.99        8.20      1.24 o 
   0  26   6        0.47       -0.24      1.14 o 
   1  26   6        8.88       12.46      2.12 o 
   2  26   6        0.11       -0.24      2.04 o 
  -7  27   6        0.65        2.03      1.58 o 
  -6  27   6        0.07        2.73      1.47 o 
  -5  27   6        0.06        1.16      1.67 o 
  -4  27   6       19.65       19.91      1.71 o 
  -3  27   6       55.07       45.98      2.04 o 
  -2  27   6        0.66        1.21      0.90 o 
  -1  27   6        0.40        0.51      1.59 o 
   0  27   6       12.36       10.67      1.36 o 
   1  27   6        0.35        2.74      1.71 o 
   2  27   6        6.90        3.25      2.02 o 
  -7  28   6        9.34       12.31      3.53 o 
  -6  28   6        3.27        4.22      1.58 o 
  -5  28   6       12.50       14.57      1.99 o 
  -4  28   6       73.48       64.23      2.54 o 
  -3  28   6       10.16        9.61      1.19 o 
  -2  28   6        0.08       -0.63      0.87 o 
  -1  28   6        5.69        4.92      1.14 o 
   0  28   6       46.21       45.28      2.28 o 
   1  28   6        1.53       -0.72      1.81 o 
   2  28   6        0.10       -0.17      1.82 o 
  -7  29   6        0.07        2.65      1.62 o 
  -6  29   6       11.71       16.29      2.16 o 
  -5  29   6       10.61       12.55      1.92 o 
  -4  29   6       43.98       47.53      2.46 o 
  -3  29   6       25.79       21.05      1.63 o 
  -2  29   6        2.73        3.63      1.04 o 
  -1  29   6        1.54       -0.35      1.40 o 
   0  29   6        4.51        4.57      1.19 o 
   1  29   6        4.47       -0.44      3.29 o 
   2  29   6        7.51        7.09      3.46 o 
  -6  30   6       26.92       39.17      3.06 o 
  -5  30   6       20.09       20.76      2.21 o 
  -4  30   6       38.67       31.17      3.74 o 
  -3  30   6       47.99       44.49      2.11 o 
  -2  30   6        0.71        0.05      0.93 o 
  -1  30   6       15.75       13.38      1.45 o 
   0  30   6        8.37       10.10      1.43 o 
   1  30   6       12.18       10.08      2.25 o 
   2  30   6        0.15        0.27      1.82 o 
  -6  31   6        2.32        4.06      1.82 o 
  -5  31   6        4.33        2.67      1.65 o 
  -4  31   6        2.33        3.80      2.11 o 
  -3  31   6       36.92       39.32      2.30 o 
  -2  31   6       52.44       51.32      2.20 o 
  -1  31   6        3.16        2.71      1.13 o 
   0  31   6        1.93        2.84      1.17 o 
   1  31   6        0.86        0.97      4.08 o 
   2  31   6        1.22       -1.77      1.83 o 
  -6  32   6        3.13        4.31      1.73 o 
  -5  32   6        2.18        3.23      1.90 o 
  -4  32   6        5.20        2.71      1.38 o 
  -3  32   6        5.60        4.22      1.27 o 
  -2  32   6       26.57       23.92      1.74 o 
  -1  32   6       29.53       23.42      1.74 o 
   0  32   6        0.42        1.14      1.13 o 
   1  32   6        1.64        0.81      1.73 o 
   2  32   6        1.78        3.02      2.54 o 
  -6  33   6        0.51        1.09      2.67 o 
  -5  33   6       12.01       12.80      2.50 o 
  -4  33   6        3.16        4.20      1.85 o 
  -3  33   6        1.92        1.21      1.08 o 
  -2  33   6       35.36       31.30      3.29 o 
  -1  33   6        3.80        1.80      1.09 o 
   0  33   6       10.57        9.96      1.46 o 
   1  33   6        0.43        0.04      1.81 o 
  -6  34   6        0.08        3.30      1.73 o 
  -5  34   6        0.02        1.07      1.74 o 
  -4  34   6       37.96       39.07      4.10 o 
  -3  34   6        4.43        2.08      1.18 o 
  -2  34   6        8.48        8.42      1.30 o 
  -1  34   6        0.72        2.45      1.08 o 
   0  34   6        5.41        6.82      1.58 o 
   1  34   6        6.46        5.04      2.06 o 
  -6  35   6        1.35        4.35      2.01 o 
  -5  35   6        0.01        0.94      1.80 o 
  -4  35   6       49.48       54.35      4.16 o 
  -3  35   6        0.02       -0.16      1.10 o 
  -2  35   6        6.46        5.52      1.23 o 
  -1  35   6        3.05        2.20      1.13 o 
   0  35   6        0.63        2.10      1.75 o 
   1  35   6       28.69       25.11      3.49 o 
  -6  36   6        6.61       10.03      2.15 o 
  -5  36   6        6.20        7.60      2.33 o 
  -4  36   6       12.09       15.19      3.30 o 
  -3  36   6        7.33       12.10      1.64 o 
  -2  36   6       10.86       11.85      1.42 o 
  -1  36   6       14.20       14.07      1.59 o 
   0  36   6        7.57        1.24      1.78 o 
   1  36   6       18.92       17.72      2.64 o 
  -6  37   6       12.29       15.53      2.40 o 
  -5  37   6       11.41       14.87      2.83 o 
  -4  37   6        0.00        2.50      1.86 o 
  -3  37   6        0.05        0.25      1.14 o 
  -2  37   6        9.65        8.02      1.35 o 
  -1  37   6        2.31        3.61      1.24 o 
   0  37   6        7.68        8.66      2.10 o 
   1  37   6       24.82       26.70      3.00 o 
  -5  38   6        4.09        9.86      4.03 o 
  -4  38   6        0.91        0.83      1.94 o 
  -3  38   6       12.69       17.75      2.14 o 
  -2  38   6        9.70       11.07      1.48 o 
  -1  38   6        9.26       10.11      1.52 o 
   0  38   6        4.52        4.07      2.02 o 
   1  38   6        5.45        3.67      2.19 o 
  -5  39   6       26.12       31.39      5.90 o 
  -4  39   6        2.63        8.58      2.38 o 
  -3  39   6        1.00        1.66      1.49 o 
  -2  39   6        1.66        2.56      1.19 o 
  -1  39   6        2.54        1.38      1.21 o 
   0  39   6       10.27        4.53      3.08 o 
   1  39   6        0.01       -2.36      2.36 o 
  -5  40   6        0.74       -0.29      2.03 o 
  -4  40   6        0.75        3.86      2.17 o 
  -3  40   6       13.25       12.96      2.06 o 
  -2  40   6        7.20        6.90      1.38 o 
  -1  40   6        0.07       -1.36      1.36 o 
   0  40   6        3.41        1.61      2.01 o 
  -5  41   6        3.13        6.88      3.01 o 
  -4  41   6        4.28        4.95      2.29 o 
  -3  41   6        1.84        4.01      2.29 o 
  -2  41   6        0.10       -0.51      2.32 o 
  -1  41   6        1.83        2.81      1.31 o 
   0  41   6        0.61       -1.78      1.78 o 
  -4  42   6        1.64        2.55      4.36 o 
  -3  42   6        1.15        9.09      2.53 o 
  -2  42   6        0.02        0.48      1.69 o 
  -1  42   6        0.57        0.09      1.26 o 
   0  42   6        3.31        0.61      2.28 o 
  -4  43   6       12.78       18.96      3.76 o 
  -3  43   6       27.11       33.29      7.35 o 
  -2  43   6        2.56        1.95      1.89 o 
  -1  43   6        1.04        1.73      1.89 o 
   0  43   6        0.23       -0.94      1.96 o 
  -4  44   6       15.97       25.39      3.46 o 
  -3  44   6        0.08        1.65      2.16 o 
  -2  44   6        8.03        9.92      2.15 o 
  -1  44   6        0.06        1.06      1.82 o 
  -3  45   6        9.36       13.27      2.83 o 
  -2  45   6        0.00       -0.77      1.69 o 
  -1  45   6        3.31        0.84      2.46 o 
  -3  46   6        0.31        1.17      2.29 o 
  -2  46   6       26.37       32.64      3.59 o 
  -8   1   7       12.39       12.78      2.49 o 
  -7   1   7        4.99        6.22      1.35 o 
  -6   1   7       69.92       59.80      2.30 o 
  -5   1   7       31.29       33.81      1.53 o 
  -4   1   7       32.96       34.51      1.32 o 
  -3   1   7       24.38       22.68      1.28 o 
  -2   1   7      225.05      233.87      3.68 o 
  -1   1   7      128.41      123.67      2.69 o 
   0   1   7        2.89        2.85      1.00 o 
   1   1   7        0.29       -0.78      0.98 o 
   2   1   7        2.46        0.64      1.31 o 
   3   1   7        0.05        0.88      2.14 o 
  -8   2   7        0.81        2.12      1.85 o 
  -7   2   7        0.78       -0.28      0.92 o 
  -6   2   7        8.30        7.73      1.06 o 
  -5   2   7       28.86       25.79      1.24 o 
  -4   2   7      102.72       77.18      1.72 o 
  -3   2   7       31.64       31.39      1.45 o 
  -2   2   7       68.19       73.24      2.25 o 
  -1   2   7       56.12       54.45      2.13 o 
   0   2   7        0.92        0.70      0.94 o 
   1   2   7        0.02       -0.44      0.97 o 
   2   2   7        0.94        0.04      1.33 o 
   3   2   7        2.31       -2.74      4.97 o 
  -8   3   7        4.81        5.44      2.12 o 
  -7   3   7        6.89        5.34      1.41 o 
  -6   3   7       77.17       71.81      1.83 o 
  -5   3   7        0.08       -0.53      0.53 o 
  -4   3   7       14.22       17.11      1.03 o 
  -3   3   7        5.21        6.00      0.87 o 
  -2   3   7       11.62       13.56      1.12 o 
  -1   3   7        7.69        9.49      1.14 o 
   0   3   7        0.01        2.43      1.02 o 
   1   3   7       27.49       24.34      1.67 o 
   2   3   7        4.18        3.78      1.59 o 
   3   3   7        1.01        0.44      3.16 o 
  -8   4   7        2.21        3.40      1.62 o 
  -7   4   7        0.07       -0.27      1.09 o 
  -6   4   7       49.74       47.47      1.61 o 
  -5   4   7       24.51       23.05      1.12 o 
  -4   4   7        6.84        8.50      0.80 o 
  -3   4   7       15.69       21.75      1.25 o 
  -2   4   7        2.31        1.81      0.78 o 
  -1   4   7        2.18        2.27      0.91 o 
   0   4   7      164.59      168.54      3.26 o 
   1   4   7       36.92       31.13      1.81 o 
   2   4   7        0.24       -1.27      1.27 o 
   3   4   7        2.12        0.27      4.91 o 
  -8   5   7       15.18       17.61      2.30 o 
  -7   5   7        8.54        8.72      1.68 o 
  -6   5   7        0.01        0.83      0.65 o 
  -5   5   7        4.41        5.76      0.72 o 
  -4   5   7        0.47        0.27      0.54 o 
  -3   5   7        6.26        5.88      1.00 o 
  -2   5   7        0.01       -0.65      0.67 o 
  -1   5   7        8.08        9.37      1.09 o 
   0   5   7       67.27       77.83      2.32 o 
   1   5   7       26.66       25.89      1.69 o 
   2   5   7        0.38        1.97      1.45 o 
  -8   6   7        7.07        8.10      1.88 o 
  -7   6   7       19.29       24.69      2.27 o 
  -6   6   7       26.81       24.36      1.30 o 
  -5   6   7        1.54        1.86      0.61 o 
  -4   6   7       29.01       30.15      1.27 o 
  -3   6   7       31.23       33.01      1.61 o 
  -2   6   7        0.61       -0.06      0.69 o 
  -1   6   7      109.57      109.27      2.50 o 
   0   6   7        0.99        2.14      0.95 o 
   1   6   7        2.76        3.43      1.11 o 
   2   6   7       10.82       10.08      1.90 o 
  -8   7   7        0.59        1.28      1.45 o 
  -7   7   7       13.65       14.46      1.86 o 
  -6   7   7        8.87        8.02      0.90 o 
  -5   7   7       35.28       32.64      1.30 o 
  -4   7   7       16.42       14.90      0.98 o 
  -3   7   7       32.30       35.83      1.64 o 
  -2   7   7        3.51        3.84      0.85 o 
  -1   7   7        0.03        1.50      0.87 o 
   0   7   7       33.08       29.25      1.99 o 
   1   7   7        0.11        0.49      1.07 o 
   2   7   7        0.32       -1.16      1.16 o 
  -8   8   7        6.17        5.85      1.69 o 
  -7   8   7        6.14        8.77      1.64 o 
  -6   8   7       80.52       71.66      1.86 o 
  -5   8   7       43.17       45.03      1.46 o 
  -4   8   7       93.47       88.18      2.22 o 
  -3   8   7       26.33       26.72      1.50 o 
  -2   8   7        8.83        9.05      1.02 o 
  -1   8   7        4.17        2.91      0.89 o 
   0   8   7       24.79       26.09      1.73 o 
   1   8   7        1.40        1.85      1.18 o 
   2   8   7        0.57        0.56      1.43 o 
  -8   9   7       10.21       10.33      3.02 o 
  -7   9   7       12.48       12.10      1.80 o 
  -6   9   7      102.09       97.27      2.17 o 
  -5   9   7       47.35       49.84      1.45 o 
  -4   9   7        6.11        7.56      1.03 o 
  -3   9   7        4.22        3.58      0.87 o 
  -2   9   7        7.22        7.70      0.98 o 
  -1   9   7        4.73        6.43      1.02 o 
   0   9   7       14.80       15.27      1.37 o 
   1   9   7       21.59       21.82      1.78 o 
   2   9   7        2.59        1.73      1.40 o 
  -8  10   7        1.25        3.88      2.00 o 
  -7  10   7        0.05       -1.12      1.12 o 
  -6  10   7        0.93        1.27      0.74 o 
  -5  10   7      135.25      119.03      2.31 o 
  -4  10   7       86.29       91.73      2.37 o 
  -3  10   7        0.10        1.25      0.80 o 
  -2  10   7       12.48       12.17      1.10 o 
  -1  10   7        5.04        6.89      0.99 o 
   0  10   7        0.70        1.84      0.96 o 
   1  10   7       40.84       39.27      2.20 o 
   2  10   7        0.04       -0.34      2.26 o 
  -8  11   7        6.12        7.82      2.33 o 
  -7  11   7        4.03        6.62      2.03 o 
  -6  11   7        0.65        0.83      0.81 o 
  -5  11   7       52.88       50.10      1.78 o 
  -4  11   7     1068.93      985.65     13.15 o 
  -3  11   7      288.07      286.63      5.20 o 
  -2  11   7       19.29       23.35      1.74 o 
  -1  11   7       12.62       15.78      1.39 o 
   0  11   7        1.18        1.03      1.00 o 
   1  11   7       25.80       25.50      2.15 o 
   2  11   7        0.05        0.40      1.65 o 
  -8  12   7       10.41       11.02      2.57 o 
  -7  12   7       29.98       27.28      5.39 o 
  -6  12   7        8.39        9.90      1.32 o 
  -5  12   7       42.66       43.36      1.96 o 
  -4  12   7      846.34      821.85     11.34 o 
  -3  12   7       15.47       18.00      1.56 o 
  -2  12   7      119.27      126.00      3.32 o 
  -1  12   7        4.26        7.43      1.20 o 
   0  12   7        0.00        1.71      1.02 o 
   1  12   7       16.76       16.01      1.86 o 
   2  12   7        0.21        0.59      1.70 o 
  -8  13   7        8.45        8.89      2.40 o 
  -7  13   7        7.85        5.20      1.96 o 
  -6  13   7        6.10        6.40      1.21 o 
  -5  13   7        0.46        1.32      0.86 o 
  -4  13   7       47.89       52.70      4.07 o 
  -3  13   7        1.59        1.74      1.47 o 
  -2  13   7      122.17      133.81      3.43 o 
  -1  13   7       99.44       91.49      2.59 o 
   0  13   7       48.10       47.93      2.26 o 
   1  13   7        9.25        9.30      1.68 o 
   2  13   7        0.56       -1.70      1.70 o 
  -8  14   7        3.65        5.72      2.12 o 
  -7  14   7        2.09        3.41      1.76 o 
  -6  14   7       18.76       21.03      1.76 o 
  -5  14   7       13.14       16.16      1.50 o 
  -4  14   7        3.16        3.26      0.94 o 
  -3  14   7       43.48       41.92      2.23 o 
  -2  14   7      172.27      165.74      3.88 o 
  -1  14   7       14.42       19.39      1.54 o 
   0  14   7        4.26        3.64      1.10 o 
   1  14   7        1.28       -0.79      1.26 o 
   2  14   7        0.20       -1.64      1.64 o 
  -8  15   7        6.55        6.15      2.44 o 
  -7  15   7        0.37        0.41      1.63 o 
  -6  15   7        5.94        4.85      1.24 o 
  -5  15   7       58.22       60.36      2.10 o 
  -4  15   7       29.20       28.69      1.66 o 
  -3  15   7      319.32      314.52      5.66 o 
  -2  15   7       55.14       63.54      3.34 o 
  -1  15   7       23.10       24.68      1.70 o 
   0  15   7        4.81        5.34      1.21 o 
   1  15   7        6.94        5.97      1.69 o 
   2  15   7        0.37       -0.35      1.72 o 
  -8  16   7        0.13        2.12      3.20 o 
  -7  16   7        2.26        1.64      1.42 o 
  -6  16   7        4.26        3.18      1.14 o 
  -5  16   7        3.97        5.24      1.01 o 
  -4  16   7        0.83       -0.21      0.81 o 
  -3  16   7      799.86      760.60     13.39 o 
  -2  16   7        5.98        6.34      1.25 o 
  -1  16   7        7.75        7.06      1.17 o 
   0  16   7        8.16        7.63      1.32 o 
   1  16   7        0.29        0.22      1.22 o 
   2  16   7        0.02       -1.56      1.56 o 
  -7  17   7        0.55        0.27      1.30 o 
  -6  17   7        1.55        1.13      1.06 o 
  -5  17   7        1.46        2.22      0.91 o 
  -4  17   7       22.60       22.09      1.53 o 
  -3  17   7       19.29       23.36      1.87 o 
  -2  17   7       86.83       96.31      4.49 o 
  -1  17   7       23.48       26.84      1.74 o 
   0  17   7        4.55        6.19      1.22 o 
   1  17   7        1.20       -0.54      1.34 o 
   2  17   7        0.19       -1.88      1.88 o 
  -7  18   7        1.34        0.34      1.31 o 
  -6  18   7        0.27        0.57      1.03 o 
  -5  18   7        3.18        2.39      0.92 o 
  -4  18   7       77.57       73.51      2.25 o 
  -3  18   7      801.90      766.63     10.90 o 
  -2  18   7        0.57        2.92      1.29 o 
  -1  18   7        1.02        3.04      0.99 o 
   0  18   7       28.27       26.77      1.85 o 
   1  18   7        1.94        1.06      1.31 o 
   2  18   7        0.44       -1.59      1.59 o 
  -7  19   7       16.80       20.52      2.38 o 
  -6  19   7        0.42        2.52      1.24 o 
  -5  19   7        0.01        0.76      0.84 o 
  -4  19   7        0.21        0.78      0.84 o 
  -3  19   7      289.64      277.31      5.47 o 
  -2  19   7       19.34       22.15      1.82 o 
  -1  19   7       15.22       18.42      1.66 o 
   0  19   7       50.75       50.21      2.65 o 
   1  19   7        0.86        1.22      1.58 o 
   2  19   7        0.50       -0.98      2.30 o 
  -7  20   7        2.52        3.79      1.58 o 
  -6  20   7       48.42       54.84      2.70 o 
  -5  20   7        0.08       -0.65      0.81 o 
  -4  20   7        0.83        1.18      0.87 o 
  -3  20   7       94.62       91.76      2.60 o 
  -2  20   7       29.46       31.61      2.09 o 
  -1  20   7       10.62        6.87      1.38 o 
   0  20   7       27.60       23.93      2.07 o 
   1  20   7        0.05       -1.10      1.52 o 
   2  20   7        0.20        0.44      1.89 o 
  -7  21   7       22.67       21.76      2.44 o 
  -6  21   7       16.43       20.16      2.19 o 
  -5  21   7       22.62       24.70      1.71 o 
  -4  21   7       17.43       18.32      1.44 o 
  -3  21   7        7.11        7.09      1.15 o 
  -2  21   7       27.11       28.14      2.02 o 
  -1  21   7       18.15       17.62      1.80 o 
   0  21   7       16.57       15.84      1.82 o 
   1  21   7        0.52       -1.21      1.56 o 
   2  21   7        1.93        0.90      1.85 o 
  -7  22   7       10.28       15.35      5.31 o 
  -6  22   7       22.54       24.79      2.39 o 
  -5  22   7        1.41        2.07      1.06 o 
  -4  22   7        0.88        0.86      1.07 o 
  -3  22   7       76.45       81.08      2.54 o 
  -2  22   7        5.61        9.59      1.44 o 
  -1  22   7        0.27        1.23      1.08 o 
   0  22   7        0.50        0.34      1.20 o 
   1  22   7        0.35        0.43      1.67 o 
   2  22   7        1.30        1.65      1.93 o 
  -7  23   7       27.01       31.34      2.84 o 
  -6  23   7       17.59       12.74      1.93 o 
  -5  23   7        4.06        4.96      1.20 o 
  -4  23   7        7.19        7.84      1.32 o 
  -3  23   7       10.04       11.96      1.63 o 
  -2  23   7      112.00      113.67      3.34 o 
  -1  23   7        3.83        1.76      1.23 o 
   0  23   7        0.40        0.69      1.19 o 
   1  23   7        0.21       -0.56      1.63 o 
   2  23   7        3.88       -0.90      1.80 o 
  -7  24   7        7.49       14.60      2.18 o 
  -6  24   7       15.36       15.22      3.79 o 
  -5  24   7        2.72        1.46      1.06 o 
  -4  24   7       27.16       21.61      1.82 o 
  -3  24   7        0.77       -0.63      0.87 o 
  -2  24   7        9.72       10.88      1.32 o 
  -1  24   7        8.75        9.31      1.54 o 
   0  24   7        0.78        1.13      1.31 o 
   1  24   7       20.99       18.39      2.56 o 
   2  24   7        1.73       -1.79      1.79 o 
  -7  25   7        3.35        6.24      1.86 o 
  -6  25   7        3.26        4.45      1.57 o 
  -5  25   7        0.65        1.89      1.08 o 
  -4  25   7        0.01       -0.37      0.98 o 
  -3  25   7        5.78        4.57      1.06 o 
  -2  25   7        0.18       -0.15      1.04 o 
  -1  25   7        0.05       -1.12      1.12 o 
   0  25   7        0.29       -0.59      1.24 o 
   1  25   7        0.14        0.83      1.84 o 
  -7  26   7       12.18       15.74      2.31 o 
  -6  26   7        1.50        2.29      1.60 o 
  -5  26   7       17.38       13.85      1.89 o 
  -4  26   7       34.77       30.76      2.13 o 
  -3  26   7        0.03       -0.86      0.86 o 
  -2  26   7        1.45        0.51      0.98 o 
  -1  26   7        0.02       -0.65      1.20 o 
   0  26   7        0.16       -0.49      1.24 o 
   1  26   7       19.24       15.45      3.01 o 
  -7  27   7       20.07       19.70      2.43 o 
  -6  27   7       14.75       16.02      2.21 o 
  -5  27   7        4.60        7.92      1.62 o 
  -4  27   7        2.28        3.40      1.20 o 
  -3  27   7       24.76       28.29      1.86 o 
  -2  27   7       11.24        9.37      1.31 o 
  -1  27   7        7.93        6.66      1.51 o 
   0  27   7        1.70        0.01      1.37 o 
   1  27   7        0.91       -1.61      1.61 o 
  -7  28   7        0.06        2.29      1.71 o 
  -6  28   7        0.00       -1.33      1.43 o 
  -5  28   7        2.92        5.67      1.58 o 
  -4  28   7       14.31       13.02      1.58 o 
  -3  28   7       19.49       16.36      1.53 o 
  -2  28   7        1.46        2.11      1.03 o 
  -1  28   7        9.51        8.76      1.44 o 
   0  28   7        7.49        5.19      1.33 o 
   1  28   7        1.28       -0.34      2.69 o 
  -6  29   7        5.15        5.60      1.71 o 
  -5  29   7        2.43        4.50      1.57 o 
  -4  29   7        8.98        5.67      1.34 o 
  -3  29   7        4.86        3.94      1.14 o 
  -2  29   7       13.10       11.92      1.65 o 
  -1  29   7        9.66        8.64      1.41 o 
   0  29   7        8.65        7.86      1.47 o 
   1  29   7        0.11       -1.75      1.75 o 
  -6  30   7       11.46       14.18      2.25 o 
  -5  30   7       17.61       21.45      3.60 o 
  -4  30   7        1.11        2.32      1.20 o 
  -3  30   7       33.30       33.81      2.00 o 
  -2  30   7        0.35       -0.25      1.04 o 
  -1  30   7        1.24        0.98      1.36 o 
   0  30   7       10.05        9.38      1.59 o 
   1  30   7        2.70        2.21      1.92 o 
  -6  31   7        1.65       -0.47      1.51 o 
  -5  31   7        4.25        4.45      1.95 o 
  -4  31   7        9.37        5.41      1.88 o 
  -3  31   7        3.23        4.99      1.19 o 
  -2  31   7        0.75        2.09      1.10 o 
  -1  31   7        5.52        5.05      1.31 o 
   0  31   7        0.01        1.84      1.46 o 
   1  31   7        0.25       -1.82      1.82 o 
  -6  32   7        0.19       -1.10      2.52 o 
  -5  32   7       19.31       22.04      3.28 o 
  -4  32   7        6.74        9.14      1.58 o 
  -3  32   7        2.69        3.76      1.16 o 
  -2  32   7       60.52       53.95      2.48 o 
  -1  32   7       20.44       21.90      1.88 o 
   0  32   7        4.59        0.86      2.66 o 
   1  32   7        1.23        0.37      2.14 o 
  -6  33   7        3.65        6.17      1.97 o 
  -5  33   7        3.91        2.84      2.06 o 
  -4  33   7        0.10        0.58      1.43 o 
  -3  33   7        9.27        8.66      1.56 o 
  -2  33   7        0.39        1.44      1.15 o 
  -1  33   7        6.52        6.51      1.44 o 
   0  33   7        2.89        1.14      1.95 o 
   1  33   7        0.02       -0.28      1.98 o 
  -6  34   7        0.08        1.04      2.03 o 
  -5  34   7        4.07        4.00      2.15 o 
  -4  34   7        5.88        5.22      1.67 o 
  -3  34   7        0.35       -0.12      1.54 o 
  -2  34   7        9.42       14.76      1.63 o 
  -1  34   7        7.37        8.64      1.49 o 
   0  34   7       21.64       19.20      2.71 o 
  -6  35   7       13.18       19.22      3.12 o 
  -5  35   7        0.55       -0.99      1.87 o 
  -4  35   7        0.06        1.68      1.93 o 
  -3  35   7        6.65        5.02      1.42 o 
  -2  35   7       11.70       10.70      1.50 o 
  -1  35   7       51.21       54.30      2.70 o 
   0  35   7       13.48       14.91      2.79 o 
  -5  36   7        3.47        6.90      3.52 o 
  -4  36   7       13.05        6.92      2.75 o 
  -3  36   7        0.00        1.67      1.30 o 
  -2  36   7        0.52        1.11      1.20 o 
  -1  36   7       11.03       11.73      1.60 o 
   0  36   7        0.17       -1.58      1.91 o 
  -5  37   7        0.12        1.42      1.95 o 
  -4  37   7       13.17       15.71      2.80 o 
  -3  37   7        0.00        0.42      1.43 o 
  -2  37   7        1.11        1.34      1.19 o 
  -1  37   7        3.03        3.93      1.76 o 
   0  37   7        4.35        4.93      2.20 o 
  -5  38   7       40.22       45.05      4.23 o 
  -4  38   7       17.35       21.79      6.59 o 
  -3  38   7        2.58        3.16      2.14 o 
  -2  38   7        3.62        2.35      1.26 o 
  -1  38   7        0.00        0.49      1.27 o 
   0  38   7        0.44       -2.19      2.19 o 
  -5  39   7       17.91       21.06      3.21 o 
  -4  39   7       38.59       35.71      3.97 o 
  -3  39   7        0.48        0.20      1.32 o 
  -2  39   7        1.57        2.64      1.33 o 
  -1  39   7        3.59        2.40      1.41 o 
  -4  40   7        0.21        1.01      2.87 o 
  -3  40   7        0.14        1.12      1.70 o 
  -2  40   7        1.14        1.30      1.27 o 
  -1  40   7        0.47       -0.77      1.26 o 
  -4  41   7        1.51        4.94      2.71 o 
  -3  41   7        0.14        1.15      1.72 o 
  -2  41   7        3.20        4.08      1.45 o 
  -1  41   7        0.22       -1.78      1.78 o 
  -4  42   7        3.26        4.54      3.27 o 
  -3  42   7        0.05       -0.76      1.64 o 
  -2  42   7        2.73        2.42      1.37 o 
  -3  43   7        0.01        0.51      1.68 o 
  -2  43   7        1.78        0.42      1.49 o 
  -8   0   8        0.27        0.16      1.73 o 
  -7   0   8        2.84        3.58      1.68 o 
  -6   0   8        1.80        3.52      1.03 o 
  -5   0   8       41.60       33.92      1.99 o 
  -4   0   8      214.37      199.61      4.85 o 
  -3   0   8        0.02       -0.71      0.98 o 
  -2   0   8       65.46       57.21      2.90 o 
  -1   0   8       65.99       66.81      4.46 o 
   0   0   8       12.19        9.17      2.27 o 
   1   0   8        0.02       -1.16      1.53 o 
   2   0   8        0.12       -1.54      2.00 o 
  -8   1   8        0.69        1.62      1.24 o 
  -7   1   8        1.25        1.80      1.09 o 
  -6   1   8        0.01       -0.24      0.62 o 
  -5   1   8        0.95        0.84      0.64 o 
  -4   1   8        1.54        3.09      0.82 o 
  -3   1   8        2.96        5.21      0.92 o 
  -2   1   8        0.13        1.77      0.84 o 
  -1   1   8       17.40       20.45      1.52 o 
   0   1   8        0.24       -0.59      0.97 o 
   1   1   8        0.02       -1.21      1.21 o 
   2   1   8        1.45       -0.28      1.62 o 
  -8   2   8       10.66       14.02      1.79 o 
  -7   2   8        2.44        3.99      1.24 o 
  -6   2   8        0.43        0.93      0.68 o 
  -5   2   8       93.89       91.04      2.06 o 
  -4   2   8        1.33        2.38      0.82 o 
  -3   2   8        8.18        5.95      0.95 o 
  -2   2   8       20.68       20.09      1.40 o 
  -1   2   8        4.41        2.91      1.00 o 
   0   2   8        5.70        4.75      1.20 o 
   1   2   8        1.64       -0.14      1.31 o 
   2   2   8        2.68        0.64      1.52 o 
  -8   3   8        1.37        1.96      1.30 o 
  -7   3   8       44.33       54.79      3.08 o 
  -6   3   8        5.63        6.60      0.87 o 
  -5   3   8      220.30      202.77      3.20 o 
  -4   3   8       50.55       51.62      1.80 o 
  -3   3   8        0.79        1.61      0.97 o 
  -2   3   8        5.45        7.42      1.09 o 
  -1   3   8       46.45       47.28      2.11 o 
   0   3   8        4.77        3.45      1.25 o 
   1   3   8        0.01       -0.56      1.23 o 
   2   3   8        0.71        0.01      1.83 o 
  -8   4   8       29.68       34.93      2.49 o 
  -7   4   8        1.15        3.38      2.07 o 
  -6   4   8        2.60        1.47      0.71 o 
  -5   4   8       19.07       19.32      1.28 o 
  -4   4   8        0.12       -0.44      0.72 o 
  -3   4   8        1.53        1.36      1.13 o 
  -2   4   8       14.58       14.84      1.42 o 
  -1   4   8        7.13        5.75      1.14 o 
   0   4   8        7.17        7.16      1.26 o 
   1   4   8        1.84       -0.81      1.20 o 
   2   4   8        0.12       -1.78      1.78 o 
  -8   5   8        2.93        2.78      1.37 o 
  -7   5   8        2.89        1.02      1.09 o 
  -6   5   8        0.31        1.29      0.71 o 
  -5   5   8       68.76       61.94      1.72 o 
  -4   5   8        9.90        9.18      1.47 o 
  -3   5   8       41.09       41.51      1.78 o 
  -2   5   8        0.10        0.22      0.82 o 
  -1   5   8        0.37        0.72      0.94 o 
   0   5   8        7.57        6.51      1.26 o 
   1   5   8        0.01       -1.14      1.14 o 
   2   5   8        4.31        2.74      2.32 o 
  -8   6   8        0.11       -1.16      1.19 o 
  -7   6   8        3.89        5.88      1.28 o 
  -6   6   8        6.23        7.20      0.92 o 
  -5   6   8      156.00      135.03      2.52 o 
  -4   6   8       94.23       91.76      2.49 o 
  -3   6   8       14.09       16.49      1.26 o 
  -2   6   8        0.00       -0.74      0.80 o 
  -1   6   8        0.01       -0.39      0.88 o 
   0   6   8        2.22        5.20      1.31 o 
   1   6   8        5.86        2.85      1.36 o 
   2   6   8        5.94        2.00      3.27 o 
  -8   7   8       13.52       20.44      4.39 o 
  -7   7   8       16.85       22.31      1.91 o 
  -6   7   8       19.73       21.42      1.30 o 
  -5   7   8       69.89       63.75      1.74 o 
  -4   7   8      199.23      186.14      3.58 o 
  -3   7   8        2.78        4.42      0.90 o 
  -2   7   8        0.06       -0.22      0.82 o 
  -1   7   8        9.38       10.71      1.26 o 
   0   7   8       15.86       18.54      1.71 o 
   1   7   8        5.12        5.27      1.90 o 
   2   7   8       29.59       24.78      8.75 o 
  -8   8   8        8.22       15.28      4.89 o 
  -7   8   8        2.99        3.70      1.78 o 
  -6   8   8        0.28        0.44      0.77 o 
  -5   8   8       57.67       55.11      1.87 o 
  -4   8   8       70.72       75.81      2.62 o 
  -3   8   8       40.57       44.57      2.10 o 
  -2   8   8        4.25        2.82      1.06 o 
  -1   8   8        0.00       -0.48      0.96 o 
   0   8   8        2.72        2.88      1.21 o 
   1   8   8       10.30        9.40      1.84 o 
   2   8   8        0.17        2.36      2.57 o 
  -8   9   8       13.46       12.06      2.46 o 
  -7   9   8       25.18       22.77      2.86 o 
  -6   9   8       30.72       34.44      1.93 o 
  -5   9   8       95.30       88.24      2.29 o 
  -4   9   8       54.03       50.05      2.31 o 
  -3   9   8        1.41        3.30      0.97 o 
  -2   9   8       47.87       51.09      2.34 o 
  -1   9   8        1.66        2.58      1.10 o 
   0   9   8        2.54        1.67      1.20 o 
   1   9   8       14.32       14.87      1.99 o 
   2   9   8       12.98        9.87      2.94 o 
  -8  10   8        8.49       13.22      2.88 o 
  -7  10   8        4.80        9.77      2.24 o 
  -6  10   8        4.29        4.63      1.06 o 
  -5  10   8       49.71       50.62      1.89 o 
  -4  10   8       24.86       25.74      2.31 o 
  -3  10   8       65.77       70.93      2.64 o 
  -2  10   8        0.76        1.35      0.97 o 
  -1  10   8       13.19       16.47      1.62 o 
   0  10   8        5.38        5.77      1.36 o 
   1  10   8        2.46        1.67      1.38 o 
   2  10   8        0.18       -0.93      2.16 o 
  -8  11   8        3.56        4.13      1.94 o 
  -7  11   8       52.09       52.64      4.13 o 
  -6  11   8       47.81       46.25      2.20 o 
  -5  11   8       33.28       32.22      1.65 o 
  -4  11   8        0.06        2.42      1.08 o 
  -3  11   8        1.61        1.41      1.29 o 
  -2  11   8       15.02       19.13      1.76 o 
  -1  11   8       87.69      103.83      2.98 o 
   0  11   8        1.99        1.02      1.16 o 
   1  11   8        0.91        1.18      1.43 o 
  -8  12   8        2.17        7.91      2.21 o 
  -7  12   8       21.18       23.62      2.98 o 
  -6  12   8        4.05        3.73      1.03 o 
  -5  12   8        7.96        6.02      0.97 o 
  -4  12   8      150.12      134.52      4.08 o 
  -3  12   8        5.39        4.26      2.25 o 
  -2  12   8       55.79       53.84      2.31 o 
  -1  12   8       49.14       56.90      2.63 o 
   0  12   8        9.33        7.39      1.42 o 
   1  12   8        5.51        4.64      1.67 o 
  -8  13   8        2.86        3.72      1.98 o 
  -7  13   8        9.49       12.27      1.90 o 
  -6  13   8        1.68        3.03      1.40 o 
  -5  13   8        6.54        6.55      1.24 o 
  -4  13   8       21.73       20.12      1.71 o 
  -3  13   8      142.16      148.81      5.23 o 
  -2  13   8       17.10       16.12      1.55 o 
  -1  13   8        4.57        6.05      1.29 o 
   0  13   8       11.32        9.52      1.75 o 
   1  13   8        0.10        0.40      1.45 o 
  -8  14   8        5.80        9.84      3.48 o 
  -7  14   8        1.07        1.12      1.17 o 
  -6  14   8        4.26        4.11      1.20 o 
  -5  14   8        2.11        1.55      1.01 o 
  -4  14   8       28.59       28.79      2.00 o 
  -3  14   8      188.18      187.65      4.31 o 
  -2  14   8       34.52       32.59      2.76 o 
  -1  14   8        2.69        3.40      1.19 o 
   0  14   8        1.93        1.39      1.42 o 
   1  14   8        0.14       -0.11      1.32 o 
  -7  15   8        0.69        0.24      1.08 o 
  -6  15   8        0.34        1.19      1.06 o 
  -5  15   8        7.50       10.56      1.56 o 
  -4  15   8        2.35        1.59      1.05 o 
  -3  15   8       40.59       42.34      2.43 o 
  -2  15   8      135.01      140.42      3.38 o 
  -1  15   8        0.65        3.78      1.22 o 
   0  15   8        1.19        0.59      1.35 o 
   1  15   8        1.71        3.49      1.58 o 
  -7  16   8        5.15        6.32      1.63 o 
  -6  16   8        8.47        7.68      1.37 o 
  -5  16   8        0.79        1.37      1.11 o 
  -4  16   8        0.88       -0.85      0.96 o 
  -3  16   8      158.81      141.56      3.72 o 
  -2  16   8      101.44      110.87      3.05 o 
  -1  16   8        0.09        2.27      1.17 o 
   0  16   8        0.07       -1.19      1.19 o 
   1  16   8        1.80       -1.54      1.54 o 
  -7  17   8        0.98        3.64      2.00 o 
  -6  17   8       58.88       62.12      2.66 o 
  -5  17   8        0.00       -0.58      1.01 o 
  -4  17   8        0.66        1.06      0.92 o 
  -3  17   8       90.03       95.34      3.15 o 
  -2  17   8      260.86      250.62      5.28 o 
  -1  17   8       93.70       85.67      2.76 o 
   0  17   8        1.70        0.55      1.34 o 
   1  17   8        1.57       -0.80      1.77 o 
  -7  18   8        4.50        7.10      2.27 o 
  -6  18   8       15.10       14.91      2.04 o 
  -5  18   8        0.01        0.07      1.06 o 
  -4  18   8        0.81        2.04      0.98 o 
  -3  18   8        5.28        8.63      1.49 o 
  -2  18   8       52.83       57.61      2.72 o 
  -1  18   8        0.04        1.30      1.16 o 
   0  18   8        1.98        1.78      1.37 o 
   1  18   8        0.07       -2.74      2.87 o 
  -7  19   8        1.96        3.29      1.56 o 
  -6  19   8       28.55       30.67      2.42 o 
  -5  19   8        3.64        5.18      1.30 o 
  -4  19   8        0.85        2.75      1.01 o 
  -3  19   8       68.76       66.48      2.70 o 
  -2  19   8        1.44        3.57      1.35 o 
  -1  19   8       16.09       18.03      1.71 o 
   0  19   8        2.16        1.72      1.50 o 
   1  19   8        0.68       -0.06      1.88 o 
  -7  20   8        0.26        1.74      1.47 o 
  -6  20   8       11.83       13.24      1.70 o 
  -5  20   8       11.68       11.67      1.52 o 
  -4  20   8      107.45       96.33      2.72 o 
  -3  20   8        6.56        6.47      1.36 o 
  -2  20   8      146.51      147.48      3.96 o 
  -1  20   8        0.93        1.77      1.17 o 
   0  20   8        1.19       -0.14      1.37 o 
   1  20   8        7.04        2.51      2.13 o 
  -7  21   8        0.43        2.30      1.82 o 
  -6  21   8        2.43        3.73      1.36 o 
  -5  21   8       14.60       15.95      1.68 o 
  -4  21   8       40.59       38.31      2.04 o 
  -3  21   8       22.37       19.69      1.87 o 
  -2  21   8        0.09        2.78      1.32 o 
  -1  21   8        9.45        9.19      1.47 o 
   0  21   8        0.38        1.18      1.32 o 
   1  21   8        2.55       -0.38      1.96 o 
  -7  22   8       27.87       32.66      2.96 o 
  -6  22   8        2.19        1.68      1.38 o 
  -5  22   8        0.36        2.29      1.13 o 
  -4  22   8       28.42       26.69      1.79 o 
  -3  22   8        0.52        2.65      1.02 o 
  -2  22   8        5.15        3.12      1.35 o 
  -1  22   8        0.96        0.62      1.20 o 
   0  22   8        0.51        0.44      1.53 o 
   1  22   8        4.40        1.45      2.10 o 
  -7  23   8        0.04        1.11      1.59 o 
  -6  23   8       15.75       23.38      2.23 o 
  -5  23   8       18.74       22.83      1.96 o 
  -4  23   8        0.14       -0.69      0.88 o 
  -3  23   8        1.71        1.24      0.99 o 
  -2  23   8        0.10        1.07      1.22 o 
  -1  23   8        2.80        2.81      1.21 o 
   0  23   8        0.78       -1.25      2.59 o 
   1  23   8        0.96        0.66      1.98 o 
  -7  24   8        5.57        5.00      1.83 o 
  -6  24   8       19.18       24.80      2.18 o 
  -5  24   8        8.91       11.35      2.20 o 
  -4  24   8        4.82        5.95      1.34 o 
  -3  24   8        0.08        0.39      0.95 o 
  -2  24   8       15.05       10.54      1.66 o 
  -1  24   8        2.22        4.05      1.29 o 
   0  24   8        0.06       -0.68      1.39 o 
   1  24   8        0.66        0.65      1.98 o 
  -7  25   8       13.00       14.22      2.29 o 
  -6  25   8       60.28       63.86      4.03 o 
  -5  25   8        5.54        7.27      1.43 o 
  -4  25   8        0.42        1.61      1.46 o 
  -3  25   8        0.72       -0.09      0.97 o 
  -2  25   8        1.91        1.76      1.37 o 
  -1  25   8        6.13        6.11      1.38 o 
   0  25   8        1.42       -1.32      1.51 o 
   1  25   8        1.77        2.18      2.14 o 
  -7  26   8        4.83        4.94      1.86 o 
  -6  26   8       10.68       14.57      2.19 o 
  -5  26   8        0.16       -0.27      1.23 o 
  -4  26   8       28.07       27.96      2.18 o 
  -3  26   8       30.54       29.07      2.24 o 
  -2  26   8        1.63        0.51      1.14 o 
  -1  26   8        0.08       -0.77      1.10 o 
   0  26   8        5.66        5.04      1.79 o 
  -6  27   8        0.06        0.58      1.42 o 
  -5  27   8        6.90        6.84      1.70 o 
  -4  27   8        6.56        9.07      1.51 o 
  -3  27   8        0.48        1.14      1.07 o 
  -2  27   8        0.04        0.91      1.08 o 
  -1  27   8        0.15        0.63      1.38 o 
   0  27   8        5.42        8.66      1.83 o 
  -6  28   8        1.14        6.83      2.47 o 
  -5  28   8       10.11        9.95      1.93 o 
  -4  28   8        9.12        8.93      1.50 o 
  -3  28   8        2.19        2.35      1.12 o 
  -2  28   8        0.56        0.01      1.08 o 
  -1  28   8        0.19       -0.42      1.15 o 
   0  28   8        3.78        3.55      2.02 o 
  -6  29   8        2.36        5.69      2.60 o 
  -5  29   8       18.62       30.83      4.60 o 
  -4  29   8       22.55       20.06      2.43 o 
  -3  29   8        8.00        8.86      1.38 o 
  -2  29   8       11.50       11.90      1.61 o 
  -1  29   8        5.11        5.40      1.42 o 
   0  29   8        2.67        2.20      1.99 o 
  -6  30   8       12.15       13.74      2.71 o 
  -5  30   8       11.84       16.86      2.25 o 
  -4  30   8        1.16       -0.58      1.18 o 
  -3  30   8       24.80       27.47      2.01 o 
  -2  30   8        0.00       -1.07      1.07 o 
  -1  30   8        3.37        3.09      1.32 o 
   0  30   8        2.04        1.98      2.05 o 
  -6  31   8        4.54        9.61      4.08 o 
  -5  31   8        8.49        7.16      1.88 o 
  -4  31   8        1.66        1.42      1.30 o 
  -3  31   8        3.76        3.80      1.25 o 
  -2  31   8        4.84        4.64      1.37 o 
  -1  31   8        0.03        3.28      1.37 o 
   0  31   8        7.95        4.74      2.30 o 
  -6  32   8        8.40       15.41      2.87 o 
  -5  32   8       10.81       11.27      2.08 o 
  -4  32   8        2.23       -0.92      1.24 o 
  -3  32   8        0.07        0.97      1.44 o 
  -2  32   8       11.33        9.11      1.55 o 
  -1  32   8        2.39       -0.10      1.27 o 
   0  32   8        0.17       -2.20      2.44 o 
  -6  33   8        0.22        1.82      2.02 o 
  -5  33   8        6.28        4.16      1.76 o 
  -4  33   8        0.78        1.83      1.36 o 
  -3  33   8        0.00       -1.30      1.30 o 
  -2  33   8        2.25       -0.85      1.17 o 
  -1  33   8        4.82        5.76      1.51 o 
  -5  34   8        2.86        2.08      1.60 o 
  -4  34   8       44.53       47.92      2.86 o 
  -3  34   8        0.33       -0.32      1.13 o 
  -2  34   8        5.10        3.25      1.62 o 
  -1  34   8        4.09        5.36      1.53 o 
  -5  35   8        0.86        0.54      1.57 o 
  -4  35   8       23.48       24.94      2.27 o 
  -3  35   8        1.00        1.62      1.45 o 
  -2  35   8        0.77       -0.97      1.22 o 
  -1  35   8        0.03        2.87      1.36 o 
  -5  36   8       10.45       15.48      2.88 o 
  -4  36   8       11.43       20.83      2.85 o 
  -3  36   8        2.69        4.69      1.74 o 
  -2  36   8        0.76        2.20      1.30 o 
  -1  36   8        0.27       -1.27      1.27 o 
  -5  37   8        2.31        6.06      2.48 o 
  -4  37   8        0.00        2.02      1.78 o 
  -3  37   8        9.38        7.51      1.73 o 
  -2  37   8        1.10        2.07      1.31 o 
  -4  38   8        1.55        1.80      1.80 o 
  -3  38   8        8.20        7.15      1.74 o 
  -2  38   8        0.84       -0.61      1.28 o 
  -4  39   8        0.32        0.39      3.26 o 
  -3  39   8        0.89        2.42      1.57 o 
  -2  39   8        0.52       -0.91      1.26 o 
  -3  40   8        7.97        8.90      1.85 o 
  -8   1   9       14.18       16.66      1.91 o 
  -7   1   9        0.28        2.15      0.93 o 
  -6   1   9        0.12        0.90      0.71 o 
  -5   1   9        6.19        6.85      1.04 o 
  -4   1   9       41.31       41.66      2.48 o 
  -3   1   9        0.14        1.17      0.90 o 
  -2   1   9        8.39        6.57      1.15 o 
  -1   1   9        4.05        1.94      1.11 o 
   0   1   9        0.02       -1.07      1.07 o 
   1   1   9        0.03       -1.42      1.42 o 
  -8   2   9        2.51        3.57      1.40 o 
  -7   2   9        7.99        9.79      1.22 o 
  -6   2   9        6.36        5.85      0.82 o 
  -5   2   9        2.37        2.12      0.89 o 
  -4   2   9       81.11       75.75      2.71 o 
  -3   2   9       16.62       17.88      1.41 o 
  -2   2   9        4.89        3.90      1.07 o 
  -1   2   9       24.56       20.99      1.71 o 
   0   2   9        4.96        1.97      1.28 o 
   1   2   9        0.51       -1.83      2.35 o 
  -8   3   9        2.90        4.58      1.90 o 
  -7   3   9        1.37        1.82      1.02 o 
  -6   3   9        7.96        6.50      0.90 o 
  -5   3   9       16.07       15.77      1.32 o 
  -4   3   9        0.00        1.24      0.87 o 
  -3   3   9        8.54       13.81      1.33 o 
  -2   3   9        4.52        5.50      1.16 o 
  -1   3   9        0.30        1.09      1.08 o 
   0   3   9        0.15       -1.34      1.34 o 
   1   3   9        0.04       -1.10      1.93 o 
  -8   4   9        6.79       10.74      2.53 o 
  -7   4   9        7.56       12.57      1.70 o 
  -6   4   9        3.07        2.27      0.82 o 
  -5   4   9       23.88       20.88      1.44 o 
  -4   4   9       17.87       17.95      1.39 o 
  -3   4   9        8.89       11.02      1.24 o 
  -2   4   9        0.45       -0.61      0.91 o 
  -1   4   9        0.38        0.32      1.19 o 
   0   4   9        2.38        1.86      1.35 o 
   1   4   9        0.25       -1.63      2.54 o 
  -8   5   9       13.89       23.71      3.13 o 
  -7   5   9        6.15       10.50      2.23 o 
  -6   5   9        8.20        9.17      1.52 o 
  -5   5   9       77.53       77.01      2.45 o 
  -4   5   9        1.89        0.84      0.97 o 
  -3   5   9        4.96        4.49      1.16 o 
  -2   5   9        1.82        0.25      1.02 o 
  -1   5   9        5.70        6.17      1.34 o 
   0   5   9       14.86       14.81      1.74 o 
   1   5   9        0.33       -1.61      2.23 o 
  -8   6   9        5.89       11.32      6.56 o 
  -7   6   9       42.97       53.62      4.16 o 
  -6   6   9        2.00        2.48      0.98 o 
  -5   6   9       24.01       25.00      1.93 o 
  -4   6   9        5.11        8.64      1.28 o 
  -3   6   9       10.11       12.65      1.43 o 
  -2   6   9       13.43       14.06      1.58 o 
  -1   6   9       13.71       15.57      1.66 o 
   0   6   9       13.72       14.83      1.98 o 
   1   6   9        0.83       -0.08      1.62 o 
  -8   7   9       13.15       12.72      2.84 o 
  -7   7   9       10.99       13.92      3.46 o 
  -6   7   9       48.43       41.58      2.17 o 
  -5   7   9       14.56       16.69      2.01 o 
  -4   7   9        1.79        5.62      1.16 o 
  -3   7   9       10.79       13.08      1.63 o 
  -2   7   9        0.59        0.53      1.08 o 
  -1   7   9        2.52        4.77      1.28 o 
   0   7   9        1.74        1.61      1.35 o 
   1   7   9        0.17       -1.67      1.67 o 
  -8   8   9        0.49        3.48      2.89 o 
  -7   8   9        9.02        4.30      1.99 o 
  -6   8   9        8.29        6.10      1.20 o 
  -5   8   9       18.91       17.19      1.72 o 
  -4   8   9       39.58       39.50      2.13 o 
  -3   8   9       16.18       17.96      1.58 o 
  -2   8   9        6.30        9.29      1.39 o 
  -1   8   9        6.79        7.71      1.45 o 
   0   8   9        9.21        8.24      1.60 o 
   1   8   9        0.00       -1.53      1.53 o 
  -7   9   9        0.18        0.10      1.71 o 
  -6   9   9       23.58       23.59      1.76 o 
  -5   9   9        0.74        0.73      1.29 o 
  -4   9   9        2.30        4.33      1.11 o 
  -3   9   9       19.39       21.57      1.74 o 
  -2   9   9        4.68        6.57      1.42 o 
  -1   9   9        1.09        1.54      1.44 o 
   0   9   9        7.73        6.64      1.81 o 
   1   9   9        1.60        2.36      1.70 o 
  -7  10   9        4.40        7.39      2.13 o 
  -6  10   9        3.03        5.46      1.15 o 
  -5  10   9        1.31        1.21      1.07 o 
  -4  10   9        0.17        4.12      1.25 o 
  -3  10   9        0.73        1.98      1.04 o 
  -2  10   9        5.93        6.26      1.31 o 
  -1  10   9        4.99        7.99      1.47 o 
   0  10   9        3.52        1.99      1.59 o 
   1  10   9        8.00        9.38      3.50 o 
  -7  11   9        1.89        4.09      1.50 o 
  -6  11   9        2.80        4.33      1.34 o 
  -5  11   9       19.93       20.53      1.83 o 
  -4  11   9      177.93      158.74      4.05 o 
  -3  11   9       43.24       43.18      2.29 o 
  -2  11   9       12.96       11.08      1.47 o 
  -1  11   9        0.01        1.02      1.63 o 
   0  11   9        0.96        0.22      2.36 o 
  -7  12   9       11.69        9.80      2.95 o 
  -6  12   9       21.42       25.95      1.83 o 
  -5  12   9       48.45       49.26      5.07 o 
  -4  12   9      186.44      174.29      4.28 o 
  -3  12   9        6.28       10.26      1.39 o 
  -2  12   9       33.73       38.99      2.50 o 
  -1  12   9       19.44       18.82      1.84 o 
   0  12   9        0.02       -0.30      1.53 o 
  -7  13   9        0.34        1.09      1.24 o 
  -6  13   9       11.05       15.03      1.75 o 
  -5  13   9       20.43       21.74      1.68 o 
  -4  13   9       85.25       86.48      3.63 o 
  -3  13   9       39.45       39.30      2.24 o 
  -2  13   9        4.42        3.68      1.66 o 
  -1  13   9       62.69       64.10      3.45 o 
   0  13   9        4.38        2.21      1.85 o 
  -7  14   9        0.09        0.29      1.24 o 
  -6  14   9       49.88       52.14      2.80 o 
  -5  14   9        0.79        0.94      0.97 o 
  -4  14   9       22.53       24.50      2.02 o 
  -3  14   9       12.54       15.23      1.94 o 
  -2  14   9       41.57       37.94      2.28 o 
  -1  14   9       17.47       22.44      2.00 o 
   0  14   9        0.05       -1.43      1.43 o 
  -7  15   9        6.11        7.26      1.52 o 
  -6  15   9        5.24        9.75      1.51 o 
  -5  15   9       74.57       74.83      2.87 o 
  -4  15   9        0.26        2.37      1.23 o 
  -3  15   9        7.76        9.95      1.44 o 
  -2  15   9       90.87       96.96      3.05 o 
  -1  15   9        0.55        0.53      1.32 o 
   0  15   9        2.19       -0.05      1.51 o 
  -7  16   9        0.22        0.33      1.21 o 
  -6  16   9        1.28        0.61      1.15 o 
  -5  16   9       18.55       19.40      2.05 o 
  -4  16   9        0.37        0.14      1.47 o 
  -3  16   9      137.39      125.17      3.31 o 
  -2  16   9        3.07        6.13      1.38 o 
  -1  16   9        0.61       -0.36      1.21 o 
   0  16   9        0.73        0.53      1.54 o 
  -7  17   9        2.32        2.26      1.35 o 
  -6  17   9        2.92        5.06      1.40 o 
  -5  17   9        4.82        5.60      1.37 o 
  -4  17   9       25.42       24.79      2.04 o 
  -3  17   9        9.47       19.24      1.97 o 
  -2  17   9       32.74       33.63      2.22 o 
  -1  17   9        8.14        7.47      1.53 o 
   0  17   9        2.38        1.82      1.74 o 
  -7  18   9        0.29        0.89      1.26 o 
  -6  18   9        1.87        3.15      1.89 o 
  -5  18   9       18.00       19.74      1.91 o 
  -4  18   9        0.15        0.99      1.21 o 
  -3  18   9      256.79      225.75      6.57 o 
  -2  18   9        8.47       10.15      1.54 o 
  -1  18   9        0.44        0.99      1.28 o 
   0  18   9        0.84        0.37      1.53 o 
  -7  19   9        0.21        0.10      1.29 o 
  -6  19   9        9.23       10.54      2.48 o 
  -5  19   9        4.85        9.25      1.53 o 
  -4  19   9        0.82        0.16      0.93 o 
  -3  19   9        7.51        9.43      1.72 o 
  -2  19   9        8.39       10.96      1.61 o 
  -1  19   9       18.36       15.38      1.79 o 
   0  19   9       10.06        9.07      1.97 o 
  -7  20   9        3.61        2.56      1.94 o 
  -6  20   9       33.15       43.44      3.37 o 
  -5  20   9        1.50        1.92      1.53 o 
  -4  20   9        0.53        1.06      1.05 o 
  -3  20   9        0.82       -0.03      1.37 o 
  -2  20   9       11.10       14.69      1.71 o 
  -1  20   9        0.64        3.30      1.37 o 
   0  20   9        1.95       -0.24      1.51 o 
  -7  21   9        8.00        5.22      3.02 o 
  -6  21   9        2.66        5.17      1.74 o 
  -5  21   9       39.94       41.19      2.58 o 
  -4  21   9       16.19       18.93      1.64 o 
  -3  21   9        2.00        2.92      2.05 o 
  -2  21   9       21.81       22.55      1.96 o 
  -1  21   9       10.03        9.96      1.65 o 
   0  21   9        1.98       -0.54      1.55 o 
  -7  22   9        6.56        8.15      1.74 o 
  -6  22   9       25.33       35.19      3.55 o 
  -5  22   9        2.80        5.77      1.47 o 
  -4  22   9        4.78        4.48      1.24 o 
  -3  22   9        4.36        4.00      1.43 o 
  -2  22   9        0.87        2.21      1.30 o 
  -1  22   9       31.58       35.78      2.72 o 
   0  22   9        0.21       -0.03      1.51 o 
  -7  23   9        4.88        3.75      2.10 o 
  -6  23   9       24.14       23.73      2.53 o 
  -5  23   9        0.20        3.15      1.39 o 
  -4  23   9        0.22        0.48      1.04 o 
  -3  23   9        0.00       -0.84      1.52 o 
  -2  23   9       29.69       27.97      2.11 o 
  -1  23   9        0.26        0.75      1.57 o 
   0  23   9        0.00       -0.67      2.22 o 
  -6  24   9        2.68        2.45      1.67 o 
  -5  24   9        0.02        0.63      1.41 o 
  -4  24   9        0.00        0.28      1.09 o 
  -3  24   9        2.37        1.47      1.18 o 
  -2  24   9        5.54        6.28      1.44 o 
  -1  24   9        0.80       -1.43      1.43 o 
  -6  25   9        2.29        1.33      1.65 o 
  -5  25   9        1.57        1.57      1.37 o 
  -4  25   9        7.79        7.89      1.38 o 
  -3  25   9       18.17       18.22      1.82 o 
  -2  25   9        0.62       -1.18      1.18 o 
  -1  25   9        0.13       -0.02      1.58 o 
  -6  26   9        0.01        0.45      1.51 o 
  -5  26   9        0.18       -0.37      1.89 o 
  -4  26   9        3.62        3.23      1.43 o 
  -3  26   9        0.03        0.71      1.10 o 
  -2  26   9        0.29       -1.23      1.23 o 
  -1  26   9        2.39        3.34      1.90 o 
  -6  27   9        8.32        5.79      1.86 o 
  -5  27   9        6.14        7.43      1.82 o 
  -4  27   9        0.21        2.09      1.41 o 
  -3  27   9        2.52        0.34      1.17 o 
  -2  27   9        0.04       -0.29      1.07 o 
  -1  27   9        4.50        6.17      1.86 o 
  -6  28   9        2.86        2.62      1.74 o 
  -5  28   9       16.58       20.64      2.27 o 
  -4  28   9        0.19        0.46      1.51 o 
  -3  28   9        1.25       -0.17      1.83 o 
  -2  28   9       13.19       14.90      1.83 o 
  -1  28   9        0.17        0.01      1.36 o 
  -6  29   9        0.11        0.62      1.62 o 
  -5  29   9        6.07        8.41      1.89 o 
  -4  29   9        1.24        0.27      1.44 o 
  -3  29   9        0.67        1.79      1.71 o 
  -2  29   9        0.09        0.58      1.28 o 
  -1  29   9        0.00       -0.01      1.39 o 
  -5  30   9        0.98        3.05      1.73 o 
  -4  30   9        0.01       -1.29      1.29 o 
  -3  30   9        9.09       10.86      1.65 o 
  -2  30   9        1.37        1.91      1.33 o 
  -1  30   9        2.93        1.44      1.56 o 
  -5  31   9        0.08        1.65      1.96 o 
  -4  31   9        0.00        1.87      1.45 o 
  -3  31   9        2.17        2.94      1.40 o 
  -2  31   9        0.30       -1.63      2.06 o 
  -5  32   9        6.88        5.65      1.91 o 
  -4  32   9       11.12       13.73      1.96 o 
  -3  32   9        2.00        2.11      1.64 o 
  -2  32   9        3.94       -0.88      1.31 o 
  -5  33   9        0.07       -0.82      2.62 o 
  -4  33   9        3.35        2.89      2.92 o 
  -3  33   9       14.54       20.31      1.97 o 
  -2  33   9        1.58        1.20      1.64 o 
  -4  34   9        0.95       -0.24      1.43 o 
  -3  34   9        1.18        1.67      1.34 o 
  -4  35   9        3.11        5.16      2.04 o 
  -3  35   9        0.13        0.15      1.34 o 
  -7   0  10        7.53       12.06      2.39 o 
  -6   0  10        4.34        7.41      2.05 o 
  -5   0  10        8.94        7.43      1.81 o 
  -4   0  10       43.63       39.39      4.86 o 
  -3   0  10       23.77       30.48      2.67 o 
  -2   0  10        0.38       -0.67      2.20 o 
  -1   0  10        0.18       -0.91      1.90 o 
   0   0  10        0.03        1.29      2.26 o 
  -7   1  10       10.16       12.78      2.09 o 
  -6   1  10        5.98        5.27      1.21 o 
  -5   1  10       18.52       20.69      1.73 o 
  -4   1  10        0.01        2.90      1.08 o 
  -3   1  10        5.44        5.48      1.28 o 
  -2   1  10        1.18        0.90      1.23 o 
  -1   1  10        0.79        1.21      1.43 o 
   0   1  10        0.12       -1.45      1.45 o 
  -7   2  10        7.02        9.22      1.97 o 
  -6   2  10        1.72        2.22      1.05 o 
  -5   2  10       21.49       19.75      1.69 o 
  -4   2  10        2.27        5.27      1.22 o 
  -3   2  10        0.50        0.84      1.11 o 
  -2   2  10        1.74       -0.06      1.19 o 
  -1   2  10        4.59        3.05      1.45 o 
   0   2  10        0.03       -1.43      1.43 o 
  -7   3  10       56.45       69.94      3.21 o 
  -6   3  10       15.06       17.62      1.60 o 
  -5   3  10       73.51       66.00      3.95 o 
  -4   3  10        0.62        1.95      1.13 o 
  -3   3  10        0.05       -0.35      1.03 o 
  -2   3  10        3.79        2.48      1.25 o 
  -1   3  10        3.42        1.03      1.36 o 
   0   3  10        0.00       -1.52      1.52 o 
  -7   4  10        0.05        3.56      1.76 o 
  -6   4  10        8.71       11.48      1.43 o 
  -5   4  10       22.00       25.10      2.03 o 
  -4   4  10        1.02        1.78      1.10 o 
  -3   4  10        1.44        1.97      1.12 o 
  -2   4  10        1.57        2.63      1.28 o 
  -1   4  10        1.15        0.71      1.32 o 
   0   4  10        8.75        6.23      2.11 o 
  -7   5  10        4.03        4.95      1.77 o 
  -6   5  10        0.09        0.99      1.13 o 
  -5   5  10       55.44       51.06      2.51 o 
  -4   5  10        9.26       12.15      1.69 o 
  -3   5  10        1.01        1.31      1.13 o 
  -2   5  10        1.50        0.93      1.32 o 
  -1   5  10        0.04       -2.14      2.30 o 
   0   5  10        0.00        1.23      1.98 o 
  -7   6  10        0.02        0.74      1.25 o 
  -6   6  10        3.58        6.01      1.20 o 
  -5   6  10       17.12       15.67      1.60 o 
  -4   6  10        9.68       10.77      1.44 o 
  -3   6  10        9.93       13.28      1.58 o 
  -2   6  10        0.10        1.11      1.27 o 
  -1   6  10        0.20        0.48      1.35 o 
  -7   7  10        8.01       13.42      2.02 o 
  -6   7  10        3.40        3.52      1.23 o 
  -5   7  10        4.21        5.98      1.26 o 
  -4   7  10       24.33       26.58      2.99 o 
  -3   7  10        1.54        0.45      1.63 o 
  -2   7  10        2.40        0.54      1.61 o 
  -1   7  10        0.01       -0.61      1.26 o 
  -7   8  10        2.59        1.54      1.54 o 
  -6   8  10        0.21        2.78      1.17 o 
  -5   8  10        0.60        1.85      1.06 o 
  -4   8  10        1.08        1.56      1.11 o 
  -3   8  10        1.80        2.14      1.24 o 
  -2   8  10        3.01        2.33      1.32 o 
  -1   8  10        1.78        1.76      1.40 o 
  -7   9  10        0.32        0.46      1.42 o 
  -6   9  10       47.43       49.99      2.83 o 
  -5   9  10        8.13        8.34      1.39 o 
  -4   9  10        4.10        4.87      1.28 o 
  -3   9  10        3.89        7.41      1.41 o 
  -2   9  10       19.00       20.39      1.92 o 
  -1   9  10        2.29        2.48      1.51 o 
  -7  10  10        0.03        1.78      2.77 o 
  -6  10  10        1.15        2.37      1.25 o 
  -5  10  10        0.33        1.34      1.08 o 
  -4  10  10       29.20       29.28      2.03 o 
  -3  10  10       27.90       29.61      3.60 o 
  -2  10  10        0.00        0.77      1.22 o 
  -1  10  10       21.11       20.27      2.04 o 
  -7  11  10       10.74       12.94      2.62 o 
  -6  11  10        3.76        6.49      1.51 o 
  -5  11  10        0.80        1.18      1.04 o 
  -4  11  10        5.70        7.44      1.40 o 
  -3  11  10        2.86        3.84      1.29 o 
  -2  11  10        2.14        0.75      1.31 o 
  -1  11  10       14.59       17.04      1.94 o 
  -7  12  10        0.65        1.55      1.49 o 
  -6  12  10        3.23        5.60      1.45 o 
  -5  12  10        0.04        1.88      1.20 o 
  -4  12  10        0.03        2.58      1.22 o 
  -3  12  10        0.00        0.98      1.79 o 
  -2  12  10        0.19       -0.01      1.24 o 
  -1  12  10        9.32        9.99      1.75 o 
  -7  13  10       16.79       21.62      2.43 o 
  -6  13  10        0.50        1.59      1.28 o 
  -5  13  10        0.00        0.81      1.12 o 
  -4  13  10        2.27        2.36      1.18 o 
  -3  13  10       28.99       30.48      2.19 o 
  -2  13  10       16.24       14.37      1.79 o 
  -1  13  10        4.58        4.68      1.66 o 
  -7  14  10        0.44        2.32      1.72 o 
  -6  14  10        0.26        1.25      1.20 o 
  -5  14  10        1.55        2.36      1.27 o 
  -4  14  10        3.34        5.35      1.29 o 
  -3  14  10       43.43       45.34      2.58 o 
  -2  14  10        6.48        8.44      1.63 o 
  -1  14  10        0.25       -0.92      1.48 o 
  -7  15  10        1.81        3.52      2.51 o 
  -6  15  10        0.00        0.88      1.25 o 
  -5  15  10        2.69        3.40      1.17 o 
  -4  15  10        0.97        3.96      1.29 o 
  -3  15  10       37.90       34.68      2.32 o 
  -2  15  10       75.21       77.73      3.67 o 
  -1  15  10        2.44        3.06      1.69 o 
  -7  16  10        0.55        3.10      2.13 o 
  -6  16  10        0.43        2.11      1.38 o 
  -5  16  10        6.01        7.49      1.37 o 
  -4  16  10       10.48       13.29      1.61 o 
  -3  16  10       39.96       36.92      2.38 o 
  -2  16  10       27.31       32.50      2.37 o 
  -1  16  10        1.24        0.00      1.77 o 
  -7  17  10        2.94        7.49      2.00 o 
  -6  17  10       12.03       11.57      1.81 o 
  -5  17  10        2.78        3.86      2.14 o 
  -4  17  10       16.11       22.79      2.18 o 
  -3  17  10        0.72        2.73      1.27 o 
  -2  17  10       27.65       30.70      2.42 o 
  -1  17  10        0.80        0.15      1.64 o 
  -6  18  10        0.00        3.00      1.41 o 
  -5  18  10        1.37        3.37      1.50 o 
  -4  18  10        0.44        1.96      1.32 o 
  -3  18  10        0.11        0.52      1.21 o 
  -2  18  10       33.09       31.99      2.36 o 
  -1  18  10        0.18        2.47      1.73 o 
  -6  19  10        0.34        1.74      1.34 o 
  -5  19  10        5.46        5.46      1.48 o 
  -4  19  10        0.38        2.05      1.36 o 
  -3  19  10       10.02        8.90      1.61 o 
  -2  19  10        3.19        7.14      1.63 o 
  -1  19  10        5.19        4.04      1.86 o 
  -6  20  10        1.73        4.77      1.48 o 
  -5  20  10       12.93       13.30      1.80 o 
  -4  20  10        0.00        1.98      1.53 o 
  -3  20  10        5.74        6.19      1.48 o 
  -2  20  10       41.05       45.63      2.73 o 
  -1  20  10        0.00        0.45      1.69 o 
  -6  21  10        0.95        1.50      1.64 o 
  -5  21  10        8.79       10.03      1.74 o 
  -4  21  10        4.54        3.88      1.31 o 
  -3  21  10        0.41        0.22      1.52 o 
  -2  21  10        9.06        9.86      1.78 o 
  -6  22  10        0.40       -0.16      1.56 o 
  -5  22  10        1.46        1.99      1.81 o 
  -4  22  10        1.53        0.69      1.19 o 
  -3  22  10        0.15       -1.23      1.23 o 
  -2  22  10        1.27        1.92      1.48 o 
  -6  23  10        3.49        4.75      1.72 o 
  -5  23  10        1.92        5.33      1.52 o 
  -4  23  10        0.71        0.67      1.21 o 
  -3  23  10        5.23        4.78      1.73 o 
  -2  23  10        0.04        0.40      1.82 o 
  -6  24  10       15.66       19.16      3.80 o 
  -5  24  10       14.53       18.84      2.07 o 
  -4  24  10        0.20        0.60      1.19 o 
  -3  24  10        2.56        1.87      1.41 o 
  -2  24  10        0.16       -1.26      1.26 o 
  -5  25  10        1.56        4.86      1.61 o 
  -4  25  10        5.61        6.12      1.66 o 
  -3  25  10        0.11        0.70      1.23 o 
  -2  25  10        0.62        1.10      1.47 o 
  -5  26  10        1.51        3.17      1.57 o 
  -4  26  10        6.05        4.25      1.41 o 
  -3  26  10        1.27       -0.73      1.10 o 
  -2  26  10        3.04        1.57      1.46 o 
  -5  27  10        2.24        3.03      1.50 o 
  -4  27  10        0.02       -0.31      1.93 o 
  -3  27  10        1.64        1.72      1.37 o 
  -5  28  10        1.37       -1.33      1.33 o 
  -4  28  10        1.66        2.57      1.53 o 
  -3  28  10        0.00        0.13      1.32 o 
  -4  29  10        2.50        2.93      1.56 o 
  -3  29  10        0.12       -0.28      1.43 o 
  -7   1  11       10.54       16.91      2.87 o 
  -6   1  11       16.85       25.76      2.24 o 
  -5   1  11        1.43        4.05      1.40 o 
  -4   1  11       14.77       14.55      1.90 o 
  -3   1  11        0.82        0.80      1.31 o 
  -2   1  11        0.36        0.14      1.70 o 
  -7   2  11        0.01        5.24      2.18 o 
  -6   2  11        1.69        4.50      1.42 o 
  -5   2  11        0.03       -0.19      1.19 o 
  -4   2  11       21.71       21.00      2.13 o 
  -3   2  11        3.96        5.19      1.54 o 
  -2   2  11        0.02       -0.51      1.37 o 
  -7   3  11        2.45        4.80      2.28 o 
  -6   3  11        2.04        2.73      1.38 o 
  -5   3  11        0.93        1.15      1.23 o 
  -4   3  11        9.64       13.34      2.36 o 
  -3   3  11       14.66       17.78      2.10 o 
  -2   3  11        0.00        1.75      1.46 o 
  -7   4  11        9.46       12.74      2.09 o 
  -6   4  11        0.84        2.65      1.20 o 
  -5   4  11        0.66        0.92      1.16 o 
  -4   4  11       23.56       25.16      2.05 o 
  -3   4  11        1.28        0.88      2.37 o 
  -2   4  11        0.89        3.06      1.53 o 
  -7   5  11        6.08       13.83      3.54 o 
  -6   5  11       18.61       24.67      2.38 o 
  -5   5  11        6.61        4.25      1.37 o 
  -4   5  11        5.17        5.09      1.42 o 
  -3   5  11        0.80        0.98      1.30 o 
  -2   5  11        0.03       -1.00      1.28 o 
  -6   6  11        2.35        4.98      1.46 o 
  -5   6  11        1.20        1.88      1.18 o 
  -4   6  11        0.04        0.78      1.77 o 
  -3   6  11        1.75        0.49      1.27 o 
  -2   6  11        2.51        0.97      1.37 o 
  -6   7  11        5.99        5.87      1.48 o 
  -5   7  11        0.00       -0.67      1.11 o 
  -4   7  11        0.83       -1.41      1.41 o 
  -3   7  11        0.00        0.07      1.27 o 
  -2   7  11        0.95        1.05      1.78 o 
  -6   8  11        3.19        2.51      1.58 o 
  -5   8  11        0.03        1.58      1.19 o 
  -4   8  11        0.34        1.21      1.30 o 
  -3   8  11        2.75        0.64      1.32 o 
  -2   8  11        3.91        2.72      1.58 o 
  -6   9  11        2.50        5.11      1.36 o 
  -5   9  11        2.94        4.97      1.36 o 
  -4   9  11        1.01        4.56      1.36 o 
  -3   9  11        0.61        1.04      1.32 o 
  -2   9  11        0.88        1.59      1.43 o 
  -6  10  11        6.21        8.00      2.26 o 
  -5  10  11        3.14        2.84      1.41 o 
  -4  10  11        2.17        3.03      1.33 o 
  -3  10  11        0.15        1.76      1.65 o 
  -2  10  11        0.25       -1.05      1.89 o 
  -6  11  11        0.72        2.94      1.23 o 
  -5  11  11        1.51        1.86      1.20 o 
  -4  11  11        7.10        6.87      1.51 o 
  -3  11  11        5.17        4.43      1.49 o 
  -2  11  11        0.23       -0.40      2.15 o 
  -6  12  11       16.17       19.60      1.87 o 
  -5  12  11        3.09        3.76      1.33 o 
  -4  12  11        8.55        5.86      1.48 o 
  -3  12  11        7.79       10.15      1.73 o 
  -2  12  11        6.67        5.02      1.64 o 
  -6  13  11        0.87        5.00      1.38 o 
  -5  13  11       22.27       21.84      2.03 o 
  -4  13  11       16.34       15.43      1.82 o 
  -3  13  11        2.53        2.91      1.42 o 
  -2  13  11        1.26        1.62      1.48 o 
  -6  14  11        2.35        4.46      1.36 o 
  -5  14  11        1.93        3.99      1.37 o 
  -4  14  11       14.70       11.35      1.67 o 
  -3  14  11        7.18        6.59      1.62 o 
  -6  15  11       18.95       28.55      3.04 o 
  -5  15  11       26.05       26.19      2.13 o 
  -4  15  11        0.44        1.23      1.52 o 
  -3  15  11        0.14        4.92      1.55 o 
  -6  16  11        1.84        3.30      1.53 o 
  -5  16  11        4.90        7.81      1.52 o 
  -4  16  11        2.31        2.89      1.43 o 
  -3  16  11       15.71       11.76      1.94 o 
  -6  17  11        0.14        2.24      2.98 o 
  -5  17  11        0.12        2.06      1.38 o 
  -4  17  11        4.12        5.26      1.49 o 
  -3  17  11        0.17        2.18      1.42 o 
  -5  18  11        0.93        1.22      1.31 o 
  -4  18  11        9.04        9.80      1.68 o 
  -3  18  11        5.57        4.30      2.08 o 
  -5  19  11        1.96        0.86      1.31 o 
  -4  19  11        0.12        0.78      1.32 o 
  -3  19  11        3.15        3.12      1.56 o 
  -5  20  11        1.47       -0.23      1.45 o 
  -4  20  11        1.00        3.53      1.45 o 
  -4  21  11        1.54        3.37      1.48 o 
                                                 
